# Supplementary material for: (E)-2-(4-Methoxy­phen­yl)-N-(2-pyrid­yl)-3-(2-pyridylamino)acrylamide
Source: Acta Crystallogr Sect E Struct Rep Online. 2009 Mar 6;65(Pt 4):o672. doi: 10.1107/S1600536809007089 (PMC2968981; doi:10.1107/S1600536809007089)
Supplement: Supplementary file 1 [file e-65-0o672-sup1.cif]

##############################################################################
###                                                                        ###
###        Electronic paper (Acta Crystallographica Section E)             ###
###                                                                        ###
##############################################################################
#                                                                            #
# This CIF contains the data in a paper accepted for publication in Acta     #
# Crystallographica Section E. It conforms to the requirements of Notes      #
# for Authors for Section E, and has been peer reviewed under the auspices   #
# of the IUCr Commission on Journals.                                        #
#                                                                            #
# Full details of the Crystallographic Information File format               #
# are given in the paper "The Crystallographic Information File (CIF):       #
# a New Standard Archive File for Crystallography" by S. R. Hall, F. H.      #
# Allen and I. D. Brown [Acta Cryst. (1991), A47, 655-685].                  #
#                                                                            #
# The current version of the core CIF dictionary is obtainable from          #
# ftp://ftp.iucr.org/pub/cif_core.dic. The current version number is 2.4.    #
#                                                                            #
# Software is freely available for graphical display of the structure(s) in  #
# this CIF.  For information consult the CIF home page http://www.iucr.org/  #
# cif/home.html                                                              #
#                                                                            #
# This file may be used for bona fide research purposes within the           #
# scientific community so long as proper attribution is given to the journal # 
# article from which it was obtained.                                        #
#                                                                            #
##############################################################################
                                             
data_global
_audit_creation_method     'form.cif (version 2.0)'
_journal_data_validation_number     ?
_journal_date_recd_electronic     2009-02-25
_journal_date_accepted     2009-02-25
_journal_name_full     'Acta Crystallographica, Section E'
_journal_year     2009
_journal_volume     65
_journal_issue      4
_journal_page_first     o672
_journal_page_last     o672
_journal_paper_category     QO
_journal_coeditor_code     HB2919
_publ_contact_author_name     'Xiao, Zhu-Ping'
_publ_contact_author_address
;
College of Chemistry & Chemical Engineering
Jishou University
Jishou 416000
People's Republic of China
;
_publ_contact_author_email     'xiaozhuping2005@163.com'
_publ_contact_author_fax     '0086-793-8150637'
_publ_contact_author_phone     '0086-793-8154096'
_publ_section_title
;\
(<i>E</i>)-2-(4-Methoxyphenyl)-<i>N</i>-(2-pyridyl)-3-(2-pyridylamino)\
acrylamide
;
loop_
    _publ_author_name
    _publ_author_address
    'Xiao, Zhu-Ping'
;
College of Chemistry & Chemical Engineering
Jishou University
Jishou 416000
People's Republic of China
;
    'Peng, Xiao-Chun'
;
College of Chemistry & Chemical Engineering
Jishou University
Jishou 416000
People's Republic of China
;
    'Wang, Ying-Chun'
;
College of Chemistry & Chemical Engineering
Jishou University
Jishou 416000
People's Republic of China
;
data_I
_audit_creation_method     SHELXL-97
_chemical_name_systematic
;
(<i>E</i>)-2-(4-Methoxyphenyl)-<i>N</i>-(2-pyridyl)-3-(2-pyridylamino)acrylamide
;
_chemical_name_common     ?
_chemical_formula_moiety     'C20 H18 N4 O2'
_chemical_formula_sum     'C20 H18 N4 O2'
_chemical_formula_iupac     'C20 H18 N4 O2'
_chemical_formula_weight     346.38
_chemical_melting_point     ?
_symmetry_cell_setting     Monoclinic
_symmetry_space_group_name_H-M     'P 21/c'
_symmetry_space_group_name_Hall     '-P 2ybc'
loop_
    _symmetry_equiv_pos_as_xyz
    'x, y, z'
    '-x, y+1/2, -z+1/2'
    '-x, -y, -z'
    'x, -y-1/2, z-1/2'
_cell_length_a     11.546(2)
_cell_length_b     12.148(2)
_cell_length_c     14.006(3)
_cell_angle_alpha     90.00
_cell_angle_beta     113.74(3)
_cell_angle_gamma     90.00
_cell_volume     1798.3(6)
_cell_formula_units_Z     4
_cell_measurement_reflns_used     25
_cell_measurement_theta_min     9
_cell_measurement_theta_max     12
_cell_measurement_temperature     293(2)
_exptl_crystal_description     block
_exptl_crystal_colour     colorless
_exptl_crystal_size_max     0.30
_exptl_crystal_size_mid     0.10
_exptl_crystal_size_min     0.10
_exptl_crystal_density_diffrn     1.279
_exptl_crystal_density_meas     ?
_exptl_crystal_density_method     'not measured'
_exptl_crystal_F_000     728
_exptl_absorpt_coefficient_mu     0.086
_exptl_absorpt_correction_type     'psi-scan'
_exptl_absorpt_process_details     '(North <i>et al.</i>,  1968)'
_exptl_absorpt_correction_T_min     0.975
_exptl_absorpt_correction_T_max     0.992
_exptl_special_details
;
;
_diffrn_ambient_temperature     293(2)
_diffrn_radiation_type     MoK\a
_diffrn_radiation_wavelength     0.71073
_diffrn_radiation_source     'fine-focus sealed tube'
_diffrn_radiation_monochromator     graphite
_diffrn_measurement_device_type     'Enraf--Nonius CAD-4'
_diffrn_measurement_method     \w/2\q
_diffrn_detector_area_resol_mean     ?
_diffrn_reflns_number     3523
_diffrn_reflns_av_R_equivalents     0.0000
_diffrn_reflns_av_sigmaI/netI     0.0838
_diffrn_reflns_theta_min     1.93
_diffrn_reflns_theta_max     25.97
_diffrn_reflns_theta_full     25.97
_diffrn_measured_fraction_theta_max     1.000
_diffrn_measured_fraction_theta_full     1.000
_diffrn_reflns_limit_h_min     -14
_diffrn_reflns_limit_h_max     13
_diffrn_reflns_limit_k_min     0
_diffrn_reflns_limit_k_max     14
_diffrn_reflns_limit_l_min     0
_diffrn_reflns_limit_l_max     17
_diffrn_standards_number     3
_diffrn_standards_interval_count     200
_diffrn_standards_interval_time     2
_diffrn_standards_decay_%     0
_refine_special_details
;
Refinement of <i>F</i>^2^ against ALL reflections. The weighted <i>R</i>-factor
<i>wR</i> and goodness of fit <i>S</i> are based on <i>F</i>^2^, conventional
<i>R</i>-factors <i>R</i> are based on <i>F</i>, with <i>F</i> set to zero for
negative <i>F</i>^2^. The threshold expression of <i>F</i>^2^ >
\s(<i>F</i>^2^) is used only for calculating <i>R</i>-factors(gt) <i>etc</i>.
and is not relevant to the choice of reflections for refinement.
<i>R</i>-factors based on <i>F</i>^2^ are statistically about twice as large
as those based on <i>F</i>, and <i>R</i>- factors based on ALL data will be
even larger.
;
_reflns_number_total     3523
_reflns_number_gt     1452
_reflns_threshold_expression     I>2\s(I)
_refine_ls_structure_factor_coef     Fsqd
_refine_ls_matrix_type     full
_refine_ls_R_factor_all     0.1891
_refine_ls_R_factor_gt     0.0832
_refine_ls_wR_factor_gt     0.1609
_refine_ls_wR_factor_ref     0.2002
_refine_ls_goodness_of_fit_ref     1.041
_refine_ls_restrained_S_all     1.041
_refine_ls_number_reflns     3523
_refine_ls_number_parameters     235
_refine_ls_number_restraints     0
_refine_ls_hydrogen_treatment     constr
_refine_ls_weighting_scheme     calc
_refine_ls_weighting_details
                 'calc w=1/[\s^2^(Fo^2^)+(0.0712P)^2^] where P=(Fo^2^+2Fc^2^)/3'
_atom_sites_solution_hydrogens     geom
_atom_sites_solution_primary     direct
_atom_sites_solution_secondary     difmap
_refine_ls_shift/su_max     0.000
_refine_ls_shift/su_mean     0.000
_refine_diff_density_max     0.155
_refine_diff_density_min     -0.160
_refine_ls_extinction_method     none
_refine_ls_extinction_coef     ?
loop_
    _atom_type_symbol
    _atom_type_description
    _atom_type_scat_dispersion_real
    _atom_type_scat_dispersion_imag
    _atom_type_scat_source
    'C' 'C' 0.0033 0.0016
                         'International Tables Vol C Tables 4.2.6.8 and 6.1.1.4'
    'H' 'H' 0.0000 0.0000
                         'International Tables Vol C Tables 4.2.6.8 and 6.1.1.4'
    'N' 'N' 0.0061 0.0033
                         'International Tables Vol C Tables 4.2.6.8 and 6.1.1.4'
    'O' 'O' 0.0106 0.0060
                         'International Tables Vol C Tables 4.2.6.8 and 6.1.1.4'
_computing_data_collection     'CAD-4 Software (Enraf--Nonius, 1989)'
_computing_cell_refinement     'CAD-4 Software (Enraf--Nonius, 1989)'
_computing_data_reduction     'XCAD4 (Harms & Wocadlo, 1995)'
_computing_structure_solution     'SHELXS97 (Sheldrick, 2008)'
_computing_structure_refinement     'SHELXL97 (Sheldrick, 2008)'
_computing_molecular_graphics     'SHELXTL (Sheldrick, 2008)'
_computing_publication_material     'SHELXL97 (Sheldrick, 2008)'
loop_
    _atom_site_type_symbol
    _atom_site_label
    _atom_site_fract_x
    _atom_site_fract_y
    _atom_site_fract_z
    _atom_site_U_iso_or_equiv
    _atom_site_adp_type
    _atom_site_calc_flag
    _atom_site_refinement_flags
    _atom_site_occupancy
    _atom_site_disorder_assembly
    _atom_site_disorder_group
    N N1 0.8670(3) 0.3253(3) 0.3474(3) 0.0628(10) Uani d . 1 . .
    H H1A 0.9483 0.3244 0.3725 0.075 Uiso calc R 1 . .
    O O1 1.3868(3) 0.5123(3) 0.3652(3) 0.1153(14) Uani d . 1 . .
    C C1 1.4551(5) 0.4266(5) 0.3437(5) 0.137(3) Uani d . 1 . .
    H H1B 1.5434 0.4450 0.3718 0.206 Uiso calc R 1 . .
    H H1C 1.4251 0.4168 0.2696 0.206 Uiso calc R 1 . .
    H H1D 1.4432 0.3596 0.3750 0.206 Uiso calc R 1 . .
    O O2 0.6560(2) 0.5617(3) 0.1480(2) 0.0756(9) Uani d . 1 . .
    N N2 0.6813(3) 0.2469(3) 0.3418(3) 0.0752(11) Uani d . 1 . .
    C C2 1.2592(4) 0.5024(5) 0.3320(4) 0.0820(15) Uani d . 1 . .
    N N3 0.8252(3) 0.6425(3) 0.1344(2) 0.0591(9) Uani d . 1 . .
    H H3A 0.9063 0.6471 0.1648 0.071 Uiso calc R 1 . .
    C C3 1.1876(4) 0.4216(4) 0.2676(4) 0.0764(13) Uani d . 1 . .
    H H3B 1.2254 0.3682 0.2420 0.092 Uiso calc R 1 . .
    N N4 0.8483(3) 0.7805(3) 0.0328(3) 0.0635(9) Uani d . 1 . .
    C C4 1.0576(4) 0.4195(3) 0.2404(3) 0.0648(11) Uani d . 1 . .
    H H4B 1.0096 0.3645 0.1958 0.078 Uiso calc R 1 . .
    C C5 0.9974(4) 0.4961(3) 0.2771(3) 0.0568(11) Uani d . 1 . .
    C C6 1.0728(4) 0.5774(4) 0.3409(3) 0.0743(13) Uani d . 1 . .
    H H6A 1.0356 0.6313 0.3665 0.089 Uiso calc R 1 . .
    C C7 1.2003(4) 0.5811(4) 0.3678(4) 0.0874(15) Uani d . 1 . .
    H H7A 1.2479 0.6373 0.4107 0.105 Uiso calc R 1 . .
    C C8 0.8599(3) 0.4900(3) 0.2477(3) 0.0545(10) Uani d . 1 . .
    C C9 0.8061(4) 0.4077(3) 0.2814(3) 0.0583(11) Uani d . 1 . .
    H H9A 0.7183 0.4081 0.2566 0.070 Uiso calc R 1 . .
    C C10 0.8054(4) 0.2412(3) 0.3773(3) 0.0602(11) Uani d . 1 . .
    C C11 0.8757(4) 0.1591(4) 0.4414(4) 0.0797(15) Uani d . 1 . .
    H H11A 0.9634 0.1585 0.4652 0.096 Uiso calc R 1 . .
    C C12 0.8136(5) 0.0787(4) 0.4691(4) 0.1026(18) Uani d . 1 . .
    H H12A 0.8588 0.0216 0.5122 0.123 Uiso calc R 1 . .
    C C13 0.6855(5) 0.0816(4) 0.4340(4) 0.0955(17) Uani d . 1 . .
    H H13A 0.6416 0.0268 0.4518 0.115 Uiso calc R 1 . .
    C C14 0.6240(5) 0.1666(4) 0.3725(4) 0.0884(16) Uani d . 1 . .
    H H14A 0.5365 0.1697 0.3499 0.106 Uiso calc R 1 . .
    C C15 0.7711(4) 0.5672(3) 0.1737(3) 0.0537(10) Uani d . 1 . .
    C C16 0.7672(4) 0.7143(3) 0.0506(3) 0.0559(10) Uani d . 1 . .
    C C17 0.6370(4) 0.7165(4) -0.0105(3) 0.0671(12) Uani d . 1 . .
    H H17A 0.5812 0.6716 0.0045 0.080 Uiso calc R 1 . .
    C C18 0.5952(5) 0.7878(4) -0.0932(4) 0.0870(15) Uani d . 1 . .
    H H18A 0.5094 0.7909 -0.1362 0.104 Uiso calc R 1 . .
    C C19 0.6782(5) 0.8542(4) -0.1129(4) 0.0860(16) Uani d . 1 . .
    H H19A 0.6505 0.9018 -0.1697 0.103 Uiso calc R 1 . .
    C C20 0.8027(4) 0.8489(4) -0.0471(4) 0.0811(14) Uani d . 1 . .
    H H20A 0.8588 0.8961 -0.0591 0.097 Uiso calc R 1 . .
loop_
    _atom_site_aniso_label
    _atom_site_aniso_U_11
    _atom_site_aniso_U_22
    _atom_site_aniso_U_33
    _atom_site_aniso_U_12
    _atom_site_aniso_U_13
    _atom_site_aniso_U_23
    N1 0.0472(19) 0.066(2) 0.072(2) 0.0045(18) 0.0203(17) 0.011(2)
    O1 0.056(2) 0.122(3) 0.161(4) 0.003(2) 0.036(2) 0.026(3)
    C1 0.066(3) 0.138(6) 0.215(7) 0.023(4) 0.064(4) 0.051(5)
    O2 0.0566(18) 0.090(2) 0.082(2) 0.0110(16) 0.0303(16) 0.0173(18)
    N2 0.055(2) 0.079(3) 0.086(3) -0.011(2) 0.023(2) 0.018(2)
    C2 0.046(3) 0.091(4) 0.100(4) 0.005(3) 0.020(3) 0.032(3)
    N3 0.0523(19) 0.056(2) 0.059(2) 0.0026(17) 0.0119(17) 0.0122(18)
    C3 0.070(3) 0.073(3) 0.092(4) 0.011(3) 0.038(3) 0.015(3)
    N4 0.062(2) 0.070(2) 0.056(2) 0.000(2) 0.0210(18) 0.009(2)
    C4 0.065(3) 0.056(3) 0.067(3) 0.000(2) 0.020(2) 0.002(2)
    C5 0.059(2) 0.051(3) 0.054(3) 0.005(2) 0.015(2) 0.005(2)
    C6 0.064(3) 0.077(3) 0.075(3) 0.009(3) 0.021(2) -0.004(3)
    C7 0.066(3) 0.083(4) 0.094(4) -0.007(3) 0.013(3) -0.008(3)
    C8 0.052(2) 0.050(3) 0.057(3) 0.006(2) 0.0169(19) 0.003(2)
    C9 0.056(2) 0.050(2) 0.059(3) 0.007(2) 0.012(2) 0.000(2)
    C10 0.057(3) 0.063(3) 0.057(3) -0.015(2) 0.019(2) 0.004(2)
    C11 0.066(3) 0.080(3) 0.084(3) -0.001(3) 0.021(3) 0.034(3)
    C12 0.093(4) 0.098(4) 0.101(4) -0.008(3) 0.023(3) 0.040(4)
    C13 0.095(4) 0.081(4) 0.095(4) -0.022(3) 0.023(3) 0.031(3)
    C14 0.067(3) 0.096(4) 0.098(4) -0.021(3) 0.030(3) 0.014(3)
    C15 0.055(2) 0.059(3) 0.047(2) 0.004(2) 0.021(2) -0.003(2)
    C16 0.057(2) 0.056(3) 0.054(3) 0.010(2) 0.022(2) 0.003(2)
    C17 0.060(3) 0.073(3) 0.062(3) 0.003(2) 0.017(2) 0.009(3)
    C18 0.066(3) 0.106(4) 0.068(3) 0.016(3) 0.005(3) 0.017(3)
    C19 0.074(3) 0.103(4) 0.077(4) 0.017(3) 0.025(3) 0.039(3)
    C20 0.075(3) 0.097(4) 0.071(3) 0.006(3) 0.029(3) 0.023(3)
_geom_special_details
;
All e.s.d.'s (except the e.s.d. in the dihedral angle between two l.s. planes)
are estimated using the full covariance matrix. The cell e.s.d.'s are taken
into account individually in the estimation of e.s.d.'s in distances, angles
and torsion angles; correlations between e.s.d.'s in cell parameters are only
used when they are defined by crystal symmetry. An approximate (isotropic)
treatment of cell e.s.d.'s is used for estimating e.s.d.'s involving l.s.
planes.
;
loop_
    _geom_bond_atom_site_label_1
    _geom_bond_atom_site_label_2
    _geom_bond_site_symmetry_2
    _geom_bond_distance
    _geom_bond_publ_flag
    N1 C9 . 1.352(4) ?
    N1 C10 . 1.402(5) ?
    N1 H1A . 0.8600 ?
    O1 C2 . 1.360(5) ?
    O1 C1 . 1.409(6) ?
    C1 H1B . 0.9600 ?
    C1 H1C . 0.9600 ?
    C1 H1D . 0.9600 ?
    O2 C15 . 1.231(4) ?
    N2 C10 . 1.315(5) ?
    N2 C14 . 1.343(5) ?
    C2 C3 . 1.365(6) ?
    C2 C7 . 1.379(6) ?
    N3 C15 . 1.344(5) ?
    N3 C16 . 1.398(5) ?
    N3 H3A . 0.8600 ?
    C3 C4 . 1.393(5) ?
    C3 H3B . 0.9300 ?
    N4 C20 . 1.321(5) ?
    N4 C16 . 1.332(5) ?
    C4 C5 . 1.379(5) ?
    C4 H4B . 0.9300 ?
    C5 C6 . 1.380(5) ?
    C5 C8 . 1.472(5) ?
    C6 C7 . 1.366(6) ?
    C6 H6A . 0.9300 ?
    C7 H7A . 0.9300 ?
    C8 C9 . 1.359(5) ?
    C8 C15 . 1.466(5) ?
    C9 H9A . 0.9300 ?
    C10 C11 . 1.368(5) ?
    C11 C12 . 1.358(6) ?
    C11 H11A . 0.9300 ?
    C12 C13 . 1.358(6) ?
    C12 H12A . 0.9300 ?
    C13 C14 . 1.348(6) ?
    C13 H13A . 0.9300 ?
    C14 H14A . 0.9300 ?
    C16 C17 . 1.400(5) ?
    C17 C18 . 1.368(6) ?
    C17 H17A . 0.9300 ?
    C18 C19 . 1.364(6) ?
    C18 H18A . 0.9300 ?
    C19 C20 . 1.361(6) ?
    C19 H19A . 0.9300 ?
    C20 H20A . 0.9300 ?
loop_
    _geom_angle_atom_site_label_1
    _geom_angle_atom_site_label_2
    _geom_angle_atom_site_label_3
    _geom_angle_site_symmetry_1
    _geom_angle_site_symmetry_3
    _geom_angle
    _geom_angle_publ_flag
    C9 N1 C10 . . 123.8(3) ?
    C9 N1 H1A . . 118.1 ?
    C10 N1 H1A . . 118.1 ?
    C2 O1 C1 . . 119.0(5) ?
    O1 C1 H1B . . 109.5 ?
    O1 C1 H1C . . 109.5 ?
    H1B C1 H1C . . 109.5 ?
    O1 C1 H1D . . 109.5 ?
    H1B C1 H1D . . 109.5 ?
    H1C C1 H1D . . 109.5 ?
    C10 N2 C14 . . 116.3(4) ?
    O1 C2 C3 . . 125.0(5) ?
    O1 C2 C7 . . 116.1(5) ?
    C3 C2 C7 . . 118.8(4) ?
    C15 N3 C16 . . 128.6(4) ?
    C15 N3 H3A . . 115.7 ?
    C16 N3 H3A . . 115.7 ?
    C2 C3 C4 . . 119.6(5) ?
    C2 C3 H3B . . 120.2 ?
    C4 C3 H3B . . 120.2 ?
    C20 N4 C16 . . 117.9(4) ?
    C5 C4 C3 . . 122.4(4) ?
    C5 C4 H4B . . 118.8 ?
    C3 C4 H4B . . 118.8 ?
    C4 C5 C6 . . 116.3(4) ?
    C4 C5 C8 . . 120.7(4) ?
    C6 C5 C8 . . 123.0(4) ?
    C7 C6 C5 . . 122.0(4) ?
    C7 C6 H6A . . 119.0 ?
    C5 C6 H6A . . 119.0 ?
    C6 C7 C2 . . 120.8(5) ?
    C6 C7 H7A . . 119.6 ?
    C2 C7 H7A . . 119.6 ?
    C9 C8 C15 . . 115.4(4) ?
    C9 C8 C5 . . 122.2(4) ?
    C15 C8 C5 . . 122.3(4) ?
    N1 C9 C8 . . 126.7(4) ?
    N1 C9 H9A . . 116.7 ?
    C8 C9 H9A . . 116.7 ?
    N2 C10 C11 . . 123.7(4) ?
    N2 C10 N1 . . 117.1(4) ?
    C11 C10 N1 . . 119.2(4) ?
    C12 C11 C10 . . 118.0(4) ?
    C12 C11 H11A . . 121.0 ?
    C10 C11 H11A . . 121.0 ?
    C11 C12 C13 . . 120.1(5) ?
    C11 C12 H12A . . 120.0 ?
    C13 C12 H12A . . 120.0 ?
    C14 C13 C12 . . 117.9(5) ?
    C14 C13 H13A . . 121.0 ?
    C12 C13 H13A . . 121.0 ?
    N2 C14 C13 . . 124.0(5) ?
    N2 C14 H14A . . 118.0 ?
    C13 C14 H14A . . 118.0 ?
    O2 C15 N3 . . 122.9(4) ?
    O2 C15 C8 . . 122.5(4) ?
    N3 C15 C8 . . 114.6(4) ?
    N4 C16 N3 . . 113.5(3) ?
    N4 C16 C17 . . 122.5(4) ?
    N3 C16 C17 . . 124.0(4) ?
    C18 C17 C16 . . 117.1(4) ?
    C18 C17 H17A . . 121.4 ?
    C16 C17 H17A . . 121.4 ?
    C19 C18 C17 . . 120.6(4) ?
    C19 C18 H18A . . 119.7 ?
    C17 C18 H18A . . 119.7 ?
    C20 C19 C18 . . 118.2(5) ?
    C20 C19 H19A . . 120.9 ?
    C18 C19 H19A . . 120.9 ?
    N4 C20 C19 . . 123.7(5) ?
    N4 C20 H20A . . 118.1 ?
    C19 C20 H20A . . 118.1 ?
loop_
    _geom_torsion_atom_site_label_1
    _geom_torsion_atom_site_label_2
    _geom_torsion_atom_site_label_3
    _geom_torsion_atom_site_label_4
    _geom_torsion_site_symmetry_1
    _geom_torsion_site_symmetry_2
    _geom_torsion_site_symmetry_3
    _geom_torsion_site_symmetry_4
    _geom_torsion
    _geom_torsion_publ_flag
    C1 O1 C2 C3 . . . . -8.5(8) ?
    C1 O1 C2 C7 . . . . 171.2(5) ?
    O1 C2 C3 C4 . . . . 179.1(4) ?
    C7 C2 C3 C4 . . . . -0.6(7) ?
    C2 C3 C4 C5 . . . . -0.7(7) ?
    C3 C4 C5 C6 . . . . 1.5(6) ?
    C3 C4 C5 C8 . . . . -179.1(4) ?
    C4 C5 C6 C7 . . . . -1.0(6) ?
    C8 C5 C6 C7 . . . . 179.6(4) ?
    C5 C6 C7 C2 . . . . -0.3(7) ?
    O1 C2 C7 C6 . . . . -178.6(4) ?
    C3 C2 C7 C6 . . . . 1.2(7) ?
    C4 C5 C8 C9 . . . . 68.4(5) ?
    C6 C5 C8 C9 . . . . -112.2(5) ?
    C4 C5 C8 C15 . . . . -106.8(4) ?
    C6 C5 C8 C15 . . . . 72.6(5) ?
    C10 N1 C9 C8 . . . . -178.4(4) ?
    C15 C8 C9 N1 . . . . 178.4(4) ?
    C5 C8 C9 N1 . . . . 2.9(6) ?
    C14 N2 C10 C11 . . . . 0.5(7) ?
    C14 N2 C10 N1 . . . . -179.0(4) ?
    C9 N1 C10 N2 . . . . -3.0(6) ?
    C9 N1 C10 C11 . . . . 177.5(4) ?
    N2 C10 C11 C12 . . . . 0.5(7) ?
    N1 C10 C11 C12 . . . . -180.0(4) ?
    C10 C11 C12 C13 . . . . -0.4(8) ?
    C11 C12 C13 C14 . . . . -0.6(9) ?
    C10 N2 C14 C13 . . . . -1.6(7) ?
    C12 C13 C14 N2 . . . . 1.7(9) ?
    C16 N3 C15 O2 . . . . -10.3(6) ?
    C16 N3 C15 C8 . . . . 168.0(4) ?
    C9 C8 C15 O2 . . . . 3.7(6) ?
    C5 C8 C15 O2 . . . . 179.2(4) ?
    C9 C8 C15 N3 . . . . -174.7(3) ?
    C5 C8 C15 N3 . . . . 0.8(5) ?
    C20 N4 C16 N3 . . . . 177.8(4) ?
    C20 N4 C16 C17 . . . . -1.4(6) ?
    C15 N3 C16 N4 . . . . 178.7(4) ?
    C15 N3 C16 C17 . . . . -2.1(6) ?
    N4 C16 C17 C18 . . . . 2.4(6) ?
    N3 C16 C17 C18 . . . . -176.8(4) ?
    C16 C17 C18 C19 . . . . -1.0(7) ?
    C17 C18 C19 C20 . . . . -1.2(8) ?
    C16 N4 C20 C19 . . . . -1.0(7) ?
    C18 C19 C20 N4 . . . . 2.3(8) ?
loop_
    _geom_hbond_atom_site_label_D
    _geom_hbond_atom_site_label_H
    _geom_hbond_atom_site_label_A
    _geom_hbond_site_symmetry_A
    _geom_hbond_distance_DH
    _geom_hbond_distance_HA
    _geom_hbond_distance_DA
    _geom_hbond_angle_DHA
    N1 H1A N4 2_745 0.86 2.25 3.079(5) 163
    C9 H9A O2 . 0.93 2.33 2.718(5) 104
    C9 H9A N2 . 0.93 2.42 2.754(6) 101
    C17 H17A O2 . 0.93 2.27 2.850(5) 120
    C11 H11A N4 2_745 0.93 2.62 3.396(6) 141
    C14 H14A O2 2_645 0.93 2.59 3.378(5) 143
