# Supplementary material for: (E)-2-(4-Methoxy­phen­yl)-N-(2-pyrid­yl)-3-(2-pyridylamino)acrylamide
Source: Acta Crystallogr Sect E Struct Rep Online. 2009 Mar 6;65(Pt 4):o672. doi: 10.1107/S1600536809007089 (PMC2968981; doi:10.1107/S1600536809007089)
Supplement: Supplementary file 2 [file e-65-0o672-Isup2.hkl]

# 
# h,k,l, Fc-squared, Fo-squared, sigma(Fo-squared) and status flag 
# 
data_I
_shelx_title ' X in P2(1)/c' 
_shelx_refln_list_code          4 
_shelx_F_calc_maximum      153.14 
_exptl_crystal_F_000       728.00 
_reflns_d_resolution_high  0.8115 
 
loop_ 
 _symmetry_equiv_pos_as_xyz 
 'x, y, z' 
 '-x, y+1/2, -z+1/2' 
 '-x, -y, -z' 
 'x, -y-1/2, z-1/2' 
 
_cell_length_a    11.5460 
_cell_length_b    12.1480 
_cell_length_c    14.0060 
_cell_angle_alpha  90.000 
_cell_angle_beta  113.740 
_cell_angle_gamma  90.000 
 
_shelx_F_squared_multiplier     1.000 
 
loop_ 
 _refln_index_h 
 _refln_index_k 
 _refln_index_l 
 _refln_F_squared_calc 
 _refln_F_squared_meas 
 _refln_F_squared_sigma 
 _refln_observed_status 
   1   0   0     2238.94     2307.00     12.84 o 
   2   0   0    19903.49    18633.93    202.65 o 
   3   0   0     1786.77     1786.89     19.04 o 
   4   0   0     4116.23     4437.23     33.51 o 
   5   0   0     3702.24     3836.79     35.25 o 
   6   0   0     1871.79     1913.18     28.41 o 
   7   0   0      252.08      234.41     13.60 o 
   8   0   0       26.40       28.30      9.78 o 
   9   0   0        4.05        2.37     11.02 o 
  10   0   0        0.01       11.34     11.34 o 
  11   0   0        0.99        2.59      9.65 o 
  12   0   0        2.83       18.91     10.19 o 
  13   0   0        2.28       17.74      8.01 o 
   1   1   0      477.31      456.86      7.12 o 
   2   1   0     1126.51     1051.82     13.20 o 
   3   1   0        2.12        0.36      5.86 o 
   4   1   0      996.67      979.07     16.81 o 
   5   1   0       70.48       77.43      9.59 o 
   6   1   0      278.36      300.06     13.16 o 
   7   1   0        1.39       14.76      8.01 o 
   8   1   0        0.46        9.68      9.14 o 
   9   1   0       32.04       16.70     12.11 o 
  10   1   0        9.62        7.70     12.98 o 
  11   1   0       81.31       80.12     14.43 o 
  12   1   0        0.54        1.22      9.69 o 
   0   2   0     1392.12     1610.91     14.92 o 
   1   2   0      544.51      521.38      9.66 o 
   2   2   0      438.81      441.25     10.57 o 
   3   2   0      524.03      541.49     12.59 o 
   4   2   0      941.48      927.98     17.45 o 
   5   2   0      107.20      120.00      9.71 o 
   6   2   0       65.65       75.48     10.21 o 
   7   2   0       26.99       23.03      9.98 o 
   8   2   0       15.81       19.80     10.34 o 
   9   2   0        3.80       11.52     11.52 o 
  10   2   0        2.46       17.04     11.25 o 
  11   2   0       47.62       72.99     11.80 o 
  12   2   0        1.68        0.00     10.33 o 
   1   3   0       33.68       39.90      6.92 o 
   2   3   0      499.91      491.01     11.62 o 
   3   3   0       56.47       63.23      6.89 o 
   4   3   0      288.29      284.60     11.47 o 
   5   3   0       11.43        6.83      7.59 o 
   6   3   0       31.82       16.93      9.03 o 
   7   3   0      379.31      375.38     17.47 o 
   8   3   0      109.96       95.07     13.79 o 
   9   3   0        0.01        0.08     12.67 o 
  10   3   0       18.38       40.19     10.29 o 
  11   3   0        5.15        3.99     11.55 o 
  12   3   0        0.42       23.91      9.63 o 
   0   4   0       19.63       18.04      7.00 o 
   1   4   0      834.56      785.52     14.26 o 
   2   4   0       36.38       39.99      6.67 o 
   3   4   0     1150.54     1212.71     19.78 o 
   4   4   0        3.04        5.02      7.72 o 
   5   4   0       43.93       40.82      9.92 o 
   6   4   0       27.76       40.21     10.63 o 
   7   4   0      146.81      153.24     13.88 o 
   8   4   0      487.66      576.22     23.20 o 
   9   4   0        0.35        9.24     12.55 o 
  10   4   0        5.59       12.94     12.94 o 
  11   4   0        9.24       12.31     12.31 o 
  12   4   0        5.29       22.40      9.76 o 
   1   5   0      205.44      196.75      9.55 o 
   2   5   0       60.70       62.30      8.40 o 
   3   5   0      931.98      836.36     18.84 o 
   4   5   0       30.57       47.94      9.82 o 
   5   5   0        9.84       13.17      9.82 o 
   6   5   0       21.66       19.45     11.00 o 
   7   5   0      443.74      438.64     21.22 o 
   8   5   0       26.96       52.32     15.21 o 
   9   5   0      452.66      419.38     23.98 o 
  10   5   0       25.31       32.38     12.26 o 
  11   5   0        5.91       16.24     11.64 o 
  12   5   0        2.15        8.50      9.59 o 
   0   6   0      561.31      568.78     15.27 o 
   1   6   0       37.95       46.19      8.26 o 
   2   6   0      892.70      858.97     18.81 o 
   3   6   0       21.21       26.66      8.89 o 
   4   6   0      384.95      372.70     16.01 o 
   5   6   0        9.32        9.42      9.81 o 
   6   6   0       21.39       29.37     12.03 o 
   7   6   0      685.22      733.55     26.48 o 
   8   6   0     1109.36     1233.40     33.60 o 
   9   6   0       17.04        0.00     14.36 o 
  10   6   0        7.45       12.80     10.21 o 
  11   6   0        0.23        5.40      9.65 o 
   1   7   0       61.82       63.03      9.03 o 
   2   7   0      133.68      143.12     10.80 o 
   3   7   0      651.22      621.76     19.74 o 
   4   7   0        1.54        9.00     10.51 o 
   5   7   0       15.22       20.54     10.47 o 
   6   7   0      104.06      122.09     15.41 o 
   7   7   0      147.80      139.25     17.74 o 
   8   7   0      124.06       68.18     18.63 o 
   9   7   0      105.03      123.77     16.55 o 
  10   7   0        0.09       19.98     10.71 o 
  11   7   0        0.19        7.88     10.75 o 
   0   8   0       29.32       39.37      8.59 o 
   1   8   0       14.74       28.96      8.44 o 
   2   8   0        1.29        1.06      7.52 o 
   3   8   0       23.62       37.05      9.87 o 
   4   8   0       19.75       10.96     11.51 o 
   5   8   0        9.17        7.37     11.52 o 
   6   8   0       63.93       36.63     15.94 o 
   7   8   0      118.11      134.51     17.00 o 
   8   8   0        3.51       31.42     12.49 o 
   9   8   0        0.18       10.33     13.62 o 
  10   8   0       14.88       13.14     13.14 o 
  11   8   0        3.92       10.86     10.86 o 
   1   9   0        1.53       12.51      9.26 o 
   2   9   0       98.88       78.21     12.20 o 
   3   9   0       30.31        9.49     10.32 o 
   4   9   0       27.34       29.65     11.57 o 
   5   9   0       17.74        3.97     13.38 o 
   6   9   0        0.69       12.67     13.03 o 
   7   9   0       23.41       26.76     14.52 o 
   8   9   0        0.30       10.55     12.98 o 
   9   9   0       32.01       33.50     13.67 o 
  10   9   0        9.29       17.30     11.29 o 
   0  10   0       11.79       12.74     10.99 o 
   1  10   0       23.47       38.11     11.01 o 
   2  10   0       35.86       36.36     12.42 o 
   3  10   0        0.36       12.40     10.52 o 
   4  10   0       11.47       32.34     11.88 o 
   5  10   0       25.96       14.89     13.37 o 
   6  10   0       19.76        2.86     14.13 o 
   7  10   0       19.67       34.25     11.42 o 
   8  10   0       33.16       23.52     12.79 o 
   9  10   0        4.17       24.95     11.58 o 
   1  11   0       11.38        1.19     12.86 o 
   2  11   0        0.06        4.56     11.47 o 
   3  11   0        1.57        0.00      9.70 o 
   4  11   0        2.93        2.57     10.89 o 
   5  11   0        5.02       28.46     10.77 o 
   6  11   0        3.15       11.95     11.95 o 
   7  11   0        6.80       25.80     11.26 o 
   8  11   0        0.00        4.08     12.13 o 
   0  12   0      383.38      378.74     19.72 o 
   1  12   0       87.75       96.12     13.68 o 
   2  12   0        3.90        1.22     10.44 o 
   3  12   0        3.97       10.54     10.81 o 
   4  12   0        0.19        4.95     10.17 o 
   5  12   0        1.58        5.26      9.97 o 
   6  12   0       14.91       14.00     10.56 o 
   7  12   0        0.01       26.39     11.08 o 
   1  13   0      263.85      266.81     16.98 o 
   2  13   0       10.05       16.20     10.56 o 
   3  13   0        1.68       10.41     10.41 o 
   4  13   0       25.28       34.79     10.53 o 
   5  13   0       26.67       26.67     10.33 o 
   6  13   0        5.58       11.92      9.59 o 
   0  14   0      138.69      125.56     13.72 o 
   1  14   0       15.68        2.19      9.82 o 
   2  14   0        4.71        9.71      9.71 o 
   3  14   0        0.41        1.06      8.57 o 
   4  14   0        2.94        8.83      8.83 o 
 -13   1   1        1.07        2.78     10.87 o 
 -12   1   1        4.37        0.00     12.83 o 
 -11   1   1        1.30       19.14     11.59 o 
 -10   1   1      296.03      272.38     18.86 o 
  -9   1   1        0.01       20.77     10.93 o 
  -8   1   1       14.42        7.48     12.04 o 
  -7   1   1      142.15      146.82     12.46 o 
  -6   1   1      923.93     1102.31     21.76 o 
  -5   1   1     1220.31     1330.73     21.15 o 
  -4   1   1       44.12       50.25      6.67 o 
  -3   1   1     2032.57     2007.89     19.97 o 
  -2   1   1     2524.29     2316.09     18.16 o 
  -1   1   1       31.17       23.13      4.42 o 
   0   1   1       88.96      125.47     10.91 o 
   1   1   1       12.28       12.79      4.27 o 
   2   1   1       35.46       43.25      6.24 o 
   3   1   1      255.33      265.75      9.80 o 
   4   1   1      249.58      264.93     10.95 o 
   5   1   1     1978.28     2067.33     27.50 o 
   6   1   1        9.83        5.78      8.39 o 
   7   1   1        6.15        8.56      8.91 o 
   8   1   1       16.94       17.51     10.99 o 
   9   1   1       77.52       50.91     14.82 o 
  10   1   1       62.25       39.71     11.46 o 
  11   1   1        3.59       12.83      9.99 o 
  12   1   1        0.52       15.52      9.38 o 
 -13   2   1        1.98       11.65     11.65 o 
 -12   2   1       21.47       27.86     12.90 o 
 -11   2   1       20.93       35.17     11.72 o 
 -10   2   1        0.65        0.24     12.39 o 
  -9   2   1       37.03       27.53     13.03 o 
  -8   2   1        5.50        4.47     11.55 o 
  -7   2   1      503.76      547.71     19.06 o 
  -6   2   1      365.02      371.14     14.40 o 
  -5   2   1      179.41      184.73     11.45 o 
  -4   2   1      136.42      137.06      8.86 o 
  -3   2   1      701.16      602.39     12.92 o 
  -2   2   1      624.92      511.06     10.52 o 
  -1   2   1     2242.96     2088.78     18.05 o 
   0   2   1     1917.87     1875.64     51.87 o 
   1   2   1       22.06       37.55      6.14 o 
   2   2   1     2823.63     2649.93     22.36 o 
   3   2   1     1543.54     1589.62     19.99 o 
   4   2   1      282.93      266.51     11.38 o 
   5   2   1       82.05      116.08      9.61 o 
   6   2   1       68.65       76.20      9.82 o 
   7   2   1       42.51       68.93     11.20 o 
   8   2   1       18.33       21.59     10.98 o 
   9   2   1        1.88       12.48     11.82 o 
  10   2   1       11.49       11.83     12.59 o 
  11   2   1       11.48        1.35      9.71 o 
  12   2   1        8.88        7.20     10.08 o 
 -13   3   1        2.36        3.92     10.95 o 
 -12   3   1        0.51       13.03     13.03 o 
 -11   3   1       22.05       10.22     13.14 o 
 -10   3   1       14.22       12.72     13.42 o 
  -9   3   1        0.20        1.30     12.46 o 
  -8   3   1       52.33       51.64     13.00 o 
  -7   3   1        6.18        5.24     10.46 o 
  -6   3   1      251.46      226.14     13.21 o 
  -5   3   1       37.87       36.84      8.49 o 
  -4   3   1       53.40       45.65      7.36 o 
  -3   3   1      419.86      374.62     11.48 o 
  -2   3   1      108.09      111.75      7.58 o 
  -1   3   1     2113.98     2319.47     21.81 o 
   0   3   1      358.50      433.78      7.69 o 
   1   3   1      438.11      433.54     10.60 o 
   2   3   1       53.08       56.62      6.52 o 
   3   3   1       17.04       17.16      6.27 o 
   4   3   1       67.95       66.55      8.53 o 
   5   3   1      236.56      272.77     12.39 o 
   6   3   1       52.14       42.33      9.31 o 
   7   3   1       44.29       40.16     11.21 o 
   8   3   1      178.42      171.87     13.75 o 
   9   3   1       61.79       62.93     13.23 o 
  10   3   1       14.35        9.35     11.49 o 
  11   3   1       23.23       34.01     11.34 o 
  12   3   1        0.22        1.19      9.63 o 
 -12   4   1        0.21       13.29     13.29 o 
 -11   4   1       15.76        7.45     13.79 o 
 -10   4   1       13.47       36.35     14.40 o 
  -9   4   1       20.78       24.76     14.08 o 
  -8   4   1      111.74      112.94     16.38 o 
  -7   4   1       56.82       53.39     13.10 o 
  -6   4   1       83.59      105.97     10.69 o 
  -5   4   1      476.54      430.90     15.31 o 
  -4   4   1      105.70      127.60      9.89 o 
  -3   4   1     1375.93     1463.63     21.50 o 
  -2   4   1      274.30      244.03     10.11 o 
  -1   4   1      481.62      489.99     12.48 o 
   0   4   1      198.14      209.79     11.57 o 
   1   4   1       75.12       63.20      7.18 o 
   2   4   1      213.13      202.64      8.90 o 
   3   4   1       12.61        4.21      7.90 o 
   4   4   1       64.54       62.56      8.94 o 
   5   4   1       54.27       62.62     10.01 o 
   6   4   1      117.74      142.20     12.44 o 
   7   4   1        0.02       12.29     12.29 o 
   8   4   1       68.58       74.73     15.26 o 
   9   4   1      100.76      119.66     13.54 o 
  10   4   1       11.23       10.90     11.96 o 
  11   4   1       19.38       27.59     10.67 o 
  12   4   1        2.06        4.68      8.94 o 
 -12   5   1        0.22       11.00     11.00 o 
 -11   5   1       27.55       37.04     13.93 o 
 -10   5   1       17.56       53.77     13.14 o 
  -9   5   1       13.45       10.11     14.80 o 
  -8   5   1        9.58        2.75     14.14 o 
  -7   5   1      365.71      414.55     19.60 o 
  -6   5   1        1.77        8.34     10.53 o 
  -5   5   1       19.85       25.06      9.46 o 
  -4   5   1       72.64       76.47      9.62 o 
  -3   5   1      653.92      702.37     16.78 o 
  -2   5   1     1157.40     1077.85     19.26 o 
  -1   5   1        0.00        0.44      8.24 o 
   0   5   1      183.36      198.81     15.62 o 
   1   5   1        1.64        4.42      6.46 o 
   2   5   1     1317.06     1304.29     20.82 o 
   3   5   1      612.36      635.51     16.18 o 
   4   5   1      121.60      129.80     11.06 o 
   5   5   1        9.60        2.80      9.50 o 
   6   5   1      166.38      143.11     13.66 o 
   7   5   1       29.09       25.24     13.27 o 
   8   5   1        0.08       11.69     13.11 o 
   9   5   1       19.49       39.79     11.73 o 
  10   5   1       13.16        5.46     12.99 o 
  11   5   1        1.13       11.24     11.24 o 
 -12   6   1        0.13       21.28     10.05 o 
 -11   6   1        1.74        5.82     12.49 o 
 -10   6   1       34.83       56.27     13.06 o 
  -9   6   1       45.57       70.27     13.61 o 
  -8   6   1      119.60      129.81     18.85 o 
  -7   6   1      213.23      251.84     20.44 o 
  -6   6   1        0.01       11.61     11.61 o 
  -5   6   1       85.87       93.56     11.07 o 
  -4   6   1      431.85      468.13     16.19 o 
  -3   6   1       52.45       44.06      9.17 o 
  -2   6   1      687.54      721.74     18.49 o 
  -1   6   1       17.38        6.81      8.24 o 
   0   6   1       27.52       21.31      5.64 o 
   1   6   1      743.86      784.66     17.53 o 
   2   6   1      178.15      156.50     10.52 o 
   3   6   1      352.49      360.09     14.36 o 
   4   6   1       77.68       93.48     10.72 o 
   5   6   1       21.40       14.42     10.73 o 
   6   6   1      290.47      264.59     17.52 o 
   7   6   1        2.21       15.73     15.73 o 
   8   6   1      133.02      165.30     18.15 o 
   9   6   1       10.31       23.96     12.86 o 
  10   6   1        2.30        8.21     11.90 o 
  11   6   1        0.40        1.29     10.45 o 
 -11   7   1        0.56       11.58     11.58 o 
 -10   7   1        7.62       22.85     13.18 o 
  -9   7   1        1.17       27.43     13.09 o 
  -8   7   1       50.40       52.84     15.85 o 
  -7   7   1       60.64       17.63     16.08 o 
  -6   7   1       31.17       25.64     11.94 o 
  -5   7   1        2.57       21.61      9.02 o 
  -4   7   1       73.71       63.23     10.94 o 
  -3   7   1     1266.02     1329.07     26.06 o 
  -2   7   1      121.54      101.15     11.18 o 
  -1   7   1       55.39       71.36      9.89 o 
   0   7   1      209.51      213.75      8.92 o 
   1   7   1      386.68      447.31     14.66 o 
   2   7   1     2856.80     2947.93     36.00 o 
   3   7   1      125.51      128.46     10.49 o 
   4   7   1      155.79      173.22     12.41 o 
   5   7   1       37.46       42.08     10.91 o 
   6   7   1       26.80       41.01     13.00 o 
   7   7   1      596.83      709.95     27.38 o 
   8   7   1        1.48        9.81     13.20 o 
   9   7   1      103.57       68.29     14.76 o 
  10   7   1        6.66        6.78     11.96 o 
  11   7   1        0.16       12.14      8.81 o 
 -11   8   1        5.40        2.66     11.25 o 
 -10   8   1        4.03       14.78     11.86 o 
  -9   8   1       38.27       68.96     13.80 o 
  -8   8   1       30.85       40.53     15.78 o 
  -7   8   1        0.21        9.85     13.93 o 
  -6   8   1       18.33       11.74     11.74 o 
  -5   8   1        1.71        5.85     11.72 o 
  -4   8   1       90.73       93.25     12.17 o 
  -3   8   1       10.65        3.88     10.21 o 
  -2   8   1        1.20        5.59      8.92 o 
  -1   8   1        9.66       24.19      9.74 o 
   0   8   1       93.24      100.38      7.41 o 
   1   8   1        0.36        0.85      9.17 o 
   2   8   1       33.37       31.95     10.53 o 
   3   8   1       45.09       46.95     10.75 o 
   4   8   1        8.93       33.47      9.93 o 
   5   8   1      118.48      103.58     13.74 o 
   6   8   1      116.43      158.25     14.86 o 
   7   8   1       63.77       87.84     14.96 o 
   8   8   1      182.88      146.44     18.96 o 
   9   8   1        3.32        5.61     12.07 o 
  10   8   1        1.30       27.57     10.20 o 
 -10   9   1        0.18        8.48     10.56 o 
  -9   9   1       18.26       21.86     14.09 o 
  -8   9   1       10.30        1.50     13.80 o 
  -7   9   1       45.19       53.55     15.18 o 
  -6   9   1        1.63       17.54     11.87 o 
  -5   9   1        7.60       13.73     12.50 o 
  -4   9   1       82.32      111.81     12.68 o 
  -3   9   1       26.45        6.52     12.20 o 
  -2   9   1       36.09       24.78     11.28 o 
  -1   9   1       34.00       35.28     10.40 o 
   0   9   1       45.19       61.59     17.46 o 
   1   9   1       27.17       22.14     10.91 o 
   2   9   1        4.03        0.00      9.42 o 
   3   9   1       16.50        7.48     11.22 o 
   4   9   1        8.78       17.83     10.11 o 
   5   9   1        5.07       13.26     13.26 o 
   6   9   1        0.05        1.34     12.25 o 
   7   9   1       19.85        2.91     14.69 o 
   8   9   1        1.91       12.80     12.80 o 
   9   9   1        0.55       12.26     11.35 o 
  10   9   1        0.00        9.85     10.70 o 
  -9  10   1        3.88       13.06     13.06 o 
  -8  10   1       33.57        0.00     13.32 o 
  -7  10   1        0.00       27.48     11.98 o 
  -6  10   1       12.46        6.91     13.01 o 
  -5  10   1        6.07       28.72     11.61 o 
  -4  10   1        0.00        9.77     11.43 o 
  -3  10   1       59.19       32.66     12.38 o 
  -2  10   1       46.92       49.79     12.52 o 
  -1  10   1        9.03        8.90     12.04 o 
   0  10   1        8.01       16.35      7.76 o 
   1  10   1        0.99        1.15     11.08 o 
   2  10   1       76.73       93.29     12.20 o 
   3  10   1       12.36       18.39     10.85 o 
   4  10   1        1.66        9.50     11.03 o 
   5  10   1        0.69        5.15     11.71 o 
   6  10   1        5.84        1.40     11.92 o 
   7  10   1        9.86        1.33     11.77 o 
   8  10   1        3.62        5.46     10.65 o 
   9  10   1       15.85       11.72     11.72 o 
  -9  11   1        2.82       21.75     10.88 o 
  -8  11   1        4.56       17.89     10.89 o 
  -7  11   1        6.81       15.31     10.92 o 
  -6  11   1       23.68       23.40     12.22 o 
  -5  11   1        2.53       25.20     10.69 o 
  -4  11   1        4.56       11.58     11.58 o 
  -3  11   1        5.36        7.45     11.17 o 
  -2  11   1        5.89        4.84     11.39 o 
  -1  11   1        0.05       24.89     10.33 o 
   0  11   1       29.62       16.05      9.60 o 
   1  11   1       17.08       16.60     13.96 o 
   2  11   1       50.78       37.05     12.81 o 
   3  11   1        1.13        1.18     11.12 o 
   4  11   1       11.12       22.00     10.00 o 
   5  11   1       59.14       49.51     13.22 o 
   6  11   1       14.98       13.13     13.13 o 
   7  11   1        6.38       18.73     10.85 o 
   8  11   1        0.19       12.68     11.19 o 
  -8  12   1        9.67        3.64      9.54 o 
  -7  12   1        0.63        1.33     10.03 o 
  -6  12   1       49.55       42.18     11.33 o 
  -5  12   1       11.50        2.58     11.02 o 
  -4  12   1        0.03        6.42     10.61 o 
  -3  12   1       25.07       27.06     10.79 o 
  -2  12   1       74.99       60.62     12.64 o 
  -1  12   1       11.89        9.84     12.87 o 
   0  12   1      147.52      158.84     23.96 o 
   1  12   1       23.50       33.13     13.34 o 
   2  12   1       11.97        3.65     11.51 o 
   3  12   1        8.47       17.21     10.16 o 
   4  12   1        4.47        1.17     10.31 o 
   5  12   1        0.73       18.06     10.06 o 
   6  12   1        0.28        3.78     10.76 o 
   7  12   1        0.82        1.39      8.64 o 
  -6  13   1        7.87        9.65      9.98 o 
  -5  13   1        5.38        8.60      9.88 o 
  -4  13   1        1.39       10.57     10.57 o 
  -3  13   1        1.84        0.00     11.14 o 
  -2  13   1        1.81        8.56     10.08 o 
  -1  13   1        1.27        1.17     12.78 o 
   0  13   1        2.81        6.18      8.44 o 
   1  13   1        3.17       10.99     12.26 o 
   2  13   1        6.13       10.32     10.32 o 
   3  13   1        3.09        3.56     10.34 o 
   4  13   1        9.75       30.04      9.57 o 
   5  13   1        6.35        3.37     10.19 o 
   6  13   1        0.12        7.64      8.60 o 
  -4  14   1        0.00        3.41      9.53 o 
  -3  14   1        3.42        2.31      8.61 o 
  -2  14   1        0.06        2.27     10.16 o 
  -1  14   1       23.64        2.31     12.41 o 
   0  14   1       11.53       18.45      7.54 o 
   1  14   1        0.49        9.20     10.29 o 
   2  14   1        0.14        8.99      9.19 o 
   3  14   1        1.39        9.65      9.65 o 
   4  14   1        0.10        8.77      8.77 o 
 -13   0   2        6.06        5.87     12.70 o 
 -12   0   2        9.48       12.22     13.96 o 
 -11   0   2       70.88       72.93     14.52 o 
 -10   0   2      176.23      181.21     17.09 o 
  -9   0   2      149.35      143.96     14.34 o 
  -8   0   2      193.24      233.08     14.18 o 
  -7   0   2      116.94      115.10     10.70 o 
  -6   0   2      628.49      684.34     16.96 o 
  -5   0   2     1807.48     1845.53     23.08 o 
  -4   0   2       42.06       32.25      6.22 o 
  -3   0   2       19.94       10.42      5.98 o 
  -2   0   2     3189.76     2680.65     18.49 o 
  -1   0   2     2466.26     2450.92     17.41 o 
   0   0   2     1529.24     1530.42     29.48 o 
   1   0   2     1936.87     2068.19     17.48 o 
   2   0   2      185.27      181.77      8.03 o 
   3   0   2      744.82      767.62     14.58 o 
   4   0   2     2348.19     2233.77     26.24 o 
   5   0   2      835.89      842.00     18.83 o 
   6   0   2      326.43      298.02     14.60 o 
   7   0   2       64.80       57.98     10.62 o 
   8   0   2        2.37        8.87     10.52 o 
   9   0   2       46.85       40.98     11.53 o 
  10   0   2       87.08       80.02     12.65 o 
  11   0   2       79.80       52.61     12.90 o 
  12   0   2        0.29        5.52      9.97 o 
 -13   1   2        0.00        4.24     10.58 o 
 -12   1   2       22.96       14.82     12.66 o 
 -11   1   2        3.52       11.49     13.36 o 
 -10   1   2       18.97        3.90     13.81 o 
  -9   1   2       87.52       81.71     13.68 o 
  -8   1   2        8.23        9.15      9.15 o 
  -7   1   2        0.94        0.89      8.86 o 
  -6   1   2     1008.02      936.63     19.62 o 
  -5   1   2      441.19      429.84     12.78 o 
  -4   1   2     1719.06     1691.93     20.30 o 
  -3   1   2     2020.64     1725.36     18.63 o 
  -2   1   2     4021.96     3669.85     22.77 o 
  -1   1   2     4545.78     4641.59     23.92 o 
   0   1   2    11255.76    11130.90    490.23 o 
   1   1   2      576.21      587.43     10.89 o 
   2   1   2     1200.59     1223.96     16.19 o 
   3   1   2      867.28      823.54     14.95 o 
   4   1   2       27.17       36.44      7.74 o 
   5   1   2      138.39      168.54     10.72 o 
   6   1   2      254.05      252.10     14.39 o 
   7   1   2       23.53       25.30      9.99 o 
   8   1   2        0.64       10.23     10.23 o 
   9   1   2        2.65       30.95     11.11 o 
  10   1   2       15.16       28.16      9.97 o 
  11   1   2        0.01        7.47     10.46 o 
  12   1   2        0.09       15.63      7.96 o 
 -13   2   2        4.21        6.99     12.19 o 
 -12   2   2        0.50        2.85     11.08 o 
 -11   2   2       20.94       27.05     12.11 o 
 -10   2   2       47.52       54.53     14.07 o 
  -9   2   2        0.07        9.60     12.67 o 
  -8   2   2       60.61       45.03     10.61 o 
  -7   2   2       34.94       37.78     10.09 o 
  -6   2   2      342.23      345.63     14.87 o 
  -5   2   2      370.90      358.69     13.27 o 
  -4   2   2       26.10       28.36      6.27 o 
  -3   2   2      226.89      187.51      8.30 o 
  -2   2   2     3763.32     3570.62     25.59 o 
  -1   2   2    22295.20    21139.84    240.37 o 
   0   2   2    16989.63    17227.90    554.93 o 
   1   2   2     3994.49     4050.39     26.86 o 
   2   2   2     1375.51     1366.91     17.79 o 
   3   2   2     1317.53     1231.81     18.80 o 
   4   2   2        7.71       22.24      6.78 o 
   5   2   2      865.45      884.60     20.24 o 
   6   2   2      107.14      109.58     10.25 o 
   7   2   2       26.95       15.77     10.87 o 
   8   2   2      217.34      220.41     15.50 o 
   9   2   2        0.55       13.98     11.73 o 
  10   2   2       22.07       14.41     11.64 o 
  11   2   2        3.17        1.24     10.97 o 
  12   2   2        1.48        2.28      9.29 o 
 -13   3   2        1.58        2.29      9.76 o 
 -12   3   2       17.85        4.34     12.88 o 
 -11   3   2       56.83       71.66     15.64 o 
 -10   3   2       83.56      102.26     14.03 o 
  -9   3   2        0.02       13.93     13.93 o 
  -8   3   2       68.91       64.74     12.20 o 
  -7   3   2       38.13       60.48      9.29 o 
  -6   3   2       19.46       35.07      8.54 o 
  -5   3   2      158.58      143.76     11.04 o 
  -4   3   2        4.45        6.18      6.74 o 
  -3   3   2       16.48       18.83      6.28 o 
  -2   3   2      472.62      426.05     12.17 o 
  -1   3   2    16055.70    16385.72     57.47 o 
   0   3   2        2.49       13.48     13.34 o 
   1   3   2      659.27      734.00     13.61 o 
   2   3   2       25.68       22.72      6.28 o 
   3   3   2       58.94       51.24      6.96 o 
   4   3   2       19.30       38.89      7.09 o 
   5   3   2        5.74       14.96      8.19 o 
   6   3   2       79.05       75.50     10.95 o 
   7   3   2       56.59       54.15     12.61 o 
   8   3   2       10.38       30.59     10.49 o 
   9   3   2       45.79       35.31     13.54 o 
  10   3   2        5.54        6.67     12.03 o 
  11   3   2        1.74       11.45     11.45 o 
  12   3   2        1.74       24.40      9.25 o 
 -13   4   2        1.58        7.68     10.05 o 
 -12   4   2        1.35        9.85      9.98 o 
 -11   4   2        0.05       12.26     12.26 o 
 -10   4   2       11.48       23.89     12.74 o 
  -9   4   2      392.11      392.61     22.36 o 
  -8   4   2       91.92       77.49     13.94 o 
  -7   4   2       58.39       57.94     11.40 o 
  -6   4   2       39.97       52.68      9.77 o 
  -5   4   2      207.38      180.66     11.75 o 
  -4   4   2      410.95      426.11     13.71 o 
  -3   4   2      496.38      455.39     13.00 o 
  -2   4   2      221.37      187.55     10.40 o 
  -1   4   2      412.48      345.68     11.45 o 
   0   4   2        2.73        9.88      4.50 o 
   1   4   2        0.23       12.77      6.13 o 
   2   4   2      401.87      395.47     12.27 o 
   3   4   2       41.17       48.97      7.40 o 
   4   4   2       24.28       27.22      8.56 o 
   5   4   2       17.23        7.15      8.93 o 
   6   4   2       78.94       95.83     11.74 o 
   7   4   2      758.56      686.43     25.33 o 
   8   4   2       19.22       17.87     13.75 o 
   9   4   2       45.77       28.17     13.77 o 
  10   4   2        2.25        1.28     10.26 o 
  11   4   2        2.35       10.63     10.63 o 
 -12   5   2        0.45        4.19     11.01 o 
 -11   5   2       11.13       11.54     12.00 o 
 -10   5   2        2.41       11.50     12.70 o 
  -9   5   2      369.63      394.81     23.01 o 
  -8   5   2       80.29       73.47     15.50 o 
  -7   5   2      257.22      251.52     16.45 o 
  -6   5   2       56.74       51.34     11.07 o 
  -5   5   2      220.32      221.22     12.78 o 
  -4   5   2     1060.69     1215.23     22.17 o 
  -3   5   2     1205.59     1158.78     20.81 o 
  -2   5   2     1065.77      998.53     19.07 o 
  -1   5   2      814.05      783.47     16.89 o 
   0   5   2      350.23      325.61      8.38 o 
   1   5   2      362.69      338.56     12.44 o 
   2   5   2     1125.19     1026.18     19.46 o 
   3   5   2      160.67      140.90      9.71 o 
   4   5   2      234.86      256.04     12.03 o 
   5   5   2       12.15       10.43      9.72 o 
   6   5   2      404.12      401.41     18.69 o 
   7   5   2       16.27       25.72     14.19 o 
   8   5   2      149.56      137.20     17.50 o 
   9   5   2       44.01       65.66     11.45 o 
  10   5   2        0.30        1.38     11.17 o 
  11   5   2        0.85        0.83      9.55 o 
 -12   6   2       11.98       30.63      9.85 o 
 -11   6   2        0.00       11.70     11.70 o 
 -10   6   2       55.01       38.21     12.13 o 
  -9   6   2       56.20       87.10     15.33 o 
  -8   6   2      697.65      727.63     27.91 o 
  -7   6   2      470.53      519.61     22.92 o 
  -6   6   2       99.48      131.24     13.57 o 
  -5   6   2        0.03        9.91      9.91 o 
  -4   6   2       16.83       19.97      9.35 o 
  -3   6   2      159.73      146.32     11.53 o 
  -2   6   2      120.90      140.01     10.57 o 
  -1   6   2       12.11        7.07      8.52 o 
   0   6   2       64.51       60.75      8.91 o 
   1   6   2       24.98       28.87      7.90 o 
   2   6   2      294.81      304.35     13.00 o 
   3   6   2      404.52      424.30     14.92 o 
   4   6   2        1.76        8.91      8.91 o 
   5   6   2        4.63       11.09      9.73 o 
   6   6   2       28.91       22.12     12.56 o 
   7   6   2      107.28      122.71     15.31 o 
   8   6   2       20.47       39.38     12.24 o 
   9   6   2       38.98       56.60     12.53 o 
  10   6   2        5.20        9.28     11.63 o 
  11   6   2        0.01       22.68      9.18 o 
 -12   7   2        3.64        7.57      9.87 o 
 -11   7   2        2.07       12.64     11.68 o 
 -10   7   2       24.22       20.62     14.32 o 
  -9   7   2        1.82       13.16     12.64 o 
  -8   7   2      190.40      176.42     18.26 o 
  -7   7   2       12.67        0.00     13.58 o 
  -6   7   2       16.80       36.74     10.16 o 
  -5   7   2       11.60       25.72     10.14 o 
  -4   7   2      106.85      120.23     11.26 o 
  -3   7   2        0.01        0.90      9.48 o 
  -2   7   2      167.06      168.60     12.06 o 
  -1   7   2       27.45       21.90      9.52 o 
   0   7   2        5.22        8.12      6.11 o 
   1   7   2      105.25      120.57      9.88 o 
   2   7   2       84.03       75.35     10.20 o 
   3   7   2       63.50       49.50     11.25 o 
   4   7   2       49.40       31.14     11.16 o 
   5   7   2       35.05       18.14     10.49 o 
   6   7   2        6.80        6.43     12.01 o 
   7   7   2        7.26       30.45     12.44 o 
   8   7   2       26.17        1.43     13.15 o 
   9   7   2        4.41        2.71     12.40 o 
  10   7   2       10.70        9.08     11.98 o 
 -11   8   2        2.00        0.00     10.77 o 
 -10   8   2       10.64       10.90     10.90 o 
  -9   8   2       29.08       41.10     12.67 o 
  -8   8   2      405.70      374.16     21.68 o 
  -7   8   2        0.00        9.27     11.77 o 
  -6   8   2        0.06       12.34     12.34 o 
  -5   8   2        9.67        1.07     10.62 o 
  -4   8   2       26.00       32.00      8.79 o 
  -3   8   2      217.41      211.40     14.79 o 
  -2   8   2       39.15       31.20     10.82 o 
  -1   8   2       27.11       41.01     10.30 o 
   0   8   2       25.63       40.84      7.17 o 
   1   8   2       59.09       55.39     10.25 o 
   2   8   2        6.97        9.72      9.72 o 
   3   8   2        6.47        0.00      9.37 o 
   4   8   2       34.32       32.03     10.18 o 
   5   8   2       15.02       11.47     11.47 o 
   6   8   2       49.77       47.98     13.60 o 
   7   8   2      244.93      248.54     19.15 o 
   8   8   2       15.19       10.99     13.51 o 
   9   8   2        5.73       11.16     11.16 o 
  10   8   2       18.83       12.29     10.00 o 
 -10   9   2       11.25       15.05     10.00 o 
  -9   9   2       14.23        2.82     14.24 o 
  -8   9   2       17.49       17.05     12.86 o 
  -7   9   2       12.63       13.42     13.42 o 
  -6   9   2        9.24       29.64     11.58 o 
  -5   9   2        2.33        3.59     10.93 o 
  -4   9   2        0.08       12.48     10.94 o 
  -3   9   2       24.87       29.23     12.03 o 
  -2   9   2        5.99       12.66     10.58 o 
  -1   9   2      191.89      236.08     14.99 o 
   0   9   2        4.37        2.38      8.88 o 
   1   9   2        1.22       10.15     10.15 o 
   2   9   2        0.07       22.63      9.29 o 
   3   9   2       24.23       26.71     11.71 o 
   4   9   2       24.71       14.90     11.53 o 
   5   9   2        6.28       11.33     11.33 o 
   6   9   2        2.32        6.40     12.04 o 
   7   9   2       72.25       70.28     14.21 o 
   8   9   2       16.74       29.69     11.80 o 
   9   9   2        1.54       20.37     10.43 o 
 -10  10   2       12.50       13.81     10.14 o 
  -9  10   2        0.69       23.17      9.56 o 
  -8  10   2        0.62        6.96     12.19 o 
  -7  10   2        5.66       16.50     10.33 o 
  -6  10   2        0.59       11.77     11.77 o 
  -5  10   2       14.80       17.61     12.60 o 
  -4  10   2       19.27        3.59     11.76 o 
  -3  10   2       57.60       67.97     12.40 o 
  -2  10   2        8.26        3.52     12.23 o 
  -1  10   2      260.81      281.28     18.08 o 
   0  10   2       55.15       45.97      9.20 o 
   1  10   2       18.24       11.57     12.40 o 
   2  10   2       14.19       16.44     11.84 o 
   3  10   2        3.10       19.14     11.01 o 
   4  10   2        1.72        7.36     11.66 o 
   5  10   2        3.54        2.49     11.54 o 
   6  10   2       19.41        3.73     11.87 o 
   7  10   2       20.68       18.37     11.32 o 
   8  10   2        1.99       12.19     12.19 o 
  -9  11   2        1.87       23.61      9.53 o 
  -8  11   2        0.14        1.26     11.38 o 
  -7  11   2        0.15       25.43     10.99 o 
  -6  11   2        2.30        2.60     11.86 o 
  -5  11   2        3.75       24.48     11.34 o 
  -4  11   2        4.41       20.16     11.15 o 
  -3  11   2        0.04       13.55     10.75 o 
  -2  11   2      102.21       81.00     15.38 o 
  -1  11   2      211.07      205.06     17.17 o 
   0  11   2      160.35      184.06     32.03 o 
   1  11   2       42.18       70.87     12.44 o 
   2  11   2        0.01       11.24     11.24 o 
   3  11   2        0.44        4.97     10.39 o 
   4  11   2       44.91       57.81     11.31 o 
   5  11   2        0.00       12.73     12.73 o 
   6  11   2       18.31        6.17      9.87 o 
   7  11   2        0.06        9.78     11.28 o 
   8  11   2        1.02        6.95      7.65 o 
  -8  12   2        2.15        0.00      9.79 o 
  -7  12   2        5.87        5.68      8.72 o 
  -6  12   2        4.29       19.04      9.65 o 
  -5  12   2       74.89       67.65     13.23 o 
  -4  12   2        1.02        3.75     10.96 o 
  -3  12   2        0.04        8.85     10.13 o 
  -2  12   2        6.93        5.11     12.85 o 
  -1  12   2        0.15       13.94     12.31 o 
   0  12   2      207.85      223.27     12.72 o 
   1  12   2      116.99      105.29     13.72 o 
   2  12   2        1.65        0.00     11.48 o 
   3  12   2        1.39        0.00      9.75 o 
   4  12   2        0.00       11.08     11.08 o 
   5  12   2        0.37        6.04      9.70 o 
   6  12   2        0.79        2.33      9.65 o 
  -6  13   2        0.01        5.85      8.73 o 
  -5  13   2        2.65        5.96      9.86 o 
  -4  13   2       11.53        3.63      9.92 o 
  -3  13   2        0.54        8.69      9.57 o 
  -2  13   2       14.77       21.28     11.55 o 
  -1  13   2        0.09       11.36     12.15 o 
   0  13   2        0.02       10.39     12.07 o 
   1  13   2        0.14       11.52     11.52 o 
   2  13   2        0.32       10.27     10.27 o 
   3  13   2        4.89        0.00     11.27 o 
   4  13   2        0.29        0.07      7.64 o 
   5  13   2        0.17        9.34      9.34 o 
  -5  14   2        0.07        1.12      8.64 o 
  -4  14   2        1.42        2.20      8.41 o 
  -3  14   2        0.40       10.78     10.78 o 
  -2  14   2       45.50       51.48     11.42 o 
  -1  14   2       94.40       60.44     13.12 o 
   0  14   2        1.11       10.12     10.12 o 
   1  14   2       10.24       16.57     10.60 o 
   2  14   2        0.08        5.83      9.11 o 
   3  14   2        8.09        7.25      9.28 o 
 -13   1   3        0.81        2.87     11.33 o 
 -12   1   3       26.56       51.31     12.98 o 
 -11   1   3      122.08      149.91     14.55 o 
 -10   1   3       39.85       42.19     13.89 o 
  -9   1   3        1.08       22.57     10.30 o 
  -8   1   3       42.75       62.89      8.65 o 
  -7   1   3        0.80        8.90      8.90 o 
  -6   1   3      585.04      550.80     15.37 o 
  -5   1   3       83.47      103.57      8.82 o 
  -4   1   3       60.82       51.32      6.34 o 
  -3   1   3       24.34       35.02      7.05 o 
  -2   1   3      229.86      244.69     10.30 o 
  -1   1   3     1100.02     1190.30     14.49 o 
   0   1   3     6320.12     6555.32    240.71 o 
   1   1   3      236.26      289.53      9.41 o 
   2   1   3      108.50      109.45      7.37 o 
   3   1   3      124.72      100.33      8.66 o 
   4   1   3      185.13      167.38     10.93 o 
   5   1   3      192.36      216.75     13.18 o 
   6   1   3       10.81        1.92      9.59 o 
   7   1   3      122.05      122.23     12.81 o 
   8   1   3        0.93        7.21     11.46 o 
   9   1   3       33.14       20.08     11.56 o 
  10   1   3        5.30       22.70     11.22 o 
  11   1   3        1.22        9.82      9.82 o 
 -13   2   3        5.06        8.36     12.16 o 
 -12   2   3        0.24        1.37     11.50 o 
 -11   2   3        8.95        2.82     11.92 o 
 -10   2   3       18.58       43.89     12.88 o 
  -9   2   3        4.12       11.60      9.99 o 
  -8   2   3      232.99      223.38     14.75 o 
  -7   2   3      601.57      676.02     20.21 o 
  -6   2   3       11.01        9.59      7.42 o 
  -5   2   3     2127.40     2029.83     26.29 o 
  -4   2   3        5.01       10.75      5.92 o 
  -3   2   3        8.80        1.25      6.05 o 
  -2   2   3    23452.41    22134.29    284.27 o 
  -1   2   3     3367.55     3490.60     25.63 o 
   0   2   3    21900.78    21177.23    928.39 o 
   1   2   3     8085.66     8569.86     42.24 o 
   2   2   3      912.04      894.04     16.11 o 
   3   2   3      189.06      172.84      9.79 o 
   4   2   3      345.41      370.28     13.87 o 
   5   2   3       23.24       14.70      9.51 o 
   6   2   3      327.82      347.92     16.53 o 
   7   2   3        3.16        6.79     11.14 o 
   8   2   3      136.79      153.95     15.01 o 
   9   2   3       27.46       11.73     12.82 o 
  10   2   3       26.63       28.39     11.46 o 
  11   2   3        0.00       22.88      8.61 o 
 -13   3   3       12.92        6.70     11.28 o 
 -12   3   3        2.23       25.42     11.40 o 
 -11   3   3       96.56       86.56     15.43 o 
 -10   3   3       67.06       83.11     14.92 o 
  -9   3   3      361.66      283.26     18.94 o 
  -8   3   3       10.99        2.21     11.43 o 
  -7   3   3       29.24       28.25      8.92 o 
  -6   3   3       12.35       19.45      8.15 o 
  -5   3   3      743.77      726.66     17.26 o 
  -4   3   3       15.38       12.38      6.90 o 
  -3   3   3      174.47      159.69      9.02 o 
  -2   3   3        2.43       15.56      7.09 o 
  -1   3   3     1294.65     1236.68     17.93 o 
   0   3   3      481.26      466.80     28.29 o 
   1   3   3     1041.93     1006.29     16.94 o 
   2   3   3       20.02       36.66      6.42 o 
   3   3   3        5.57       22.28      6.30 o 
   4   3   3      445.13      447.53     14.94 o 
   5   3   3      408.23      383.41     16.91 o 
   6   3   3        4.92       14.69     10.39 o 
   7   3   3        0.01       12.65     12.65 o 
   8   3   3       33.51       31.90     12.93 o 
   9   3   3       61.50       61.10     12.69 o 
  10   3   3        1.44       11.54     11.54 o 
  11   3   3       33.88       10.94     11.60 o 
 -13   4   3        7.70        7.78      9.64 o 
 -12   4   3        0.37        4.20     10.50 o 
 -11   4   3       12.85       33.79     12.05 o 
 -10   4   3        0.84       14.30     14.30 o 
  -9   4   3        0.54       14.16     14.16 o 
  -8   4   3       12.01        1.12     13.06 o 
  -7   4   3        0.91        9.59      9.59 o 
  -6   4   3      483.64      444.84     16.50 o 
  -5   4   3       34.81       46.65      9.01 o 
  -4   4   3      579.74      530.41     14.75 o 
  -3   4   3      158.28      142.50      9.63 o 
  -2   4   3     1099.17     1134.54     19.11 o 
  -1   4   3      384.06      370.33     11.88 o 
   0   4   3      871.97      868.86     48.05 o 
   1   4   3     3910.67     3880.97     33.11 o 
   2   4   3     2083.70     2009.41     25.97 o 
   3   4   3      136.19      120.22      9.64 o 
   4   4   3      100.27       80.01      9.45 o 
   5   4   3        9.64        9.99      9.99 o 
   6   4   3     1285.07     1272.86     29.65 o 
   7   4   3       10.43       20.65     12.78 o 
   8   4   3      345.42      288.79     21.01 o 
   9   4   3       39.72       40.62     11.60 o 
  10   4   3        6.43        9.16     11.02 o 
  11   4   3        0.41       10.54     10.54 o 
 -13   5   3        2.27        3.64      9.74 o 
 -12   5   3        0.00        5.43     11.26 o 
 -11   5   3       20.89        7.05     13.03 o 
 -10   5   3       90.44      108.64     14.73 o 
  -9   5   3      105.61      112.40     17.29 o 
  -8   5   3     1106.09     1173.42     29.57 o 
  -7   5   3        7.09       14.02      9.71 o 
  -6   5   3      126.78      155.44     11.94 o 
  -5   5   3      211.77      200.53     12.38 o 
  -4   5   3        1.00        6.63      8.22 o 
  -3   5   3     2908.00     3151.67     33.90 o 
  -2   5   3      190.10      223.09     11.61 o 
  -1   5   3       90.84       90.49      9.49 o 
   0   5   3      258.24      301.56     14.87 o 
   1   5   3       69.88       68.86      8.59 o 
   2   5   3      224.58      242.28     12.52 o 
   3   5   3        3.09       12.32      7.60 o 
   4   5   3       19.55       18.35      8.66 o 
   5   5   3      120.04      115.39     12.21 o 
   6   5   3        2.36       20.28     10.40 o 
   7   5   3        0.49        3.78     13.23 o 
   8   5   3       88.55       75.20     14.20 o 
   9   5   3        8.01       13.19     13.19 o 
  10   5   3        2.11       10.44     11.07 o 
  11   5   3        0.05       15.11      9.73 o 
 -12   6   3        7.79        3.94     11.55 o 
 -11   6   3        1.72       22.42     11.50 o 
 -10   6   3        8.10       17.00     12.41 o 
  -9   6   3       31.87       45.16     13.35 o 
  -8   6   3       12.07       14.41     14.41 o 
  -7   6   3        1.06       14.88     10.65 o 
  -6   6   3       31.02       25.56     10.34 o 
  -5   6   3      182.16      183.52     12.68 o 
  -4   6   3       67.84       64.07      9.49 o 
  -3   6   3        6.19        4.01      7.86 o 
  -2   6   3       29.92       14.41     10.17 o 
  -1   6   3       89.15       87.91     10.40 o 
   0   6   3        4.52        0.35      6.16 o 
   1   6   3      102.20       94.70     10.07 o 
   2   6   3        3.63       14.34      8.54 o 
   3   6   3      139.14      140.91     10.64 o 
   4   6   3       89.05      101.37     10.44 o 
   5   6   3        7.60        3.20     10.28 o 
   6   6   3      180.69      149.69     15.27 o 
   7   6   3       11.48       27.05     12.61 o 
   8   6   3       19.87       27.14     13.18 o 
   9   6   3        6.50       16.35     12.27 o 
  10   6   3       11.26       19.07      9.65 o 
 -12   7   3        0.32        5.00     10.34 o 
 -11   7   3       39.41       28.80     13.25 o 
 -10   7   3        1.03        8.50     13.90 o 
  -9   7   3      121.47      118.56     16.48 o 
  -8   7   3      166.14      179.26     17.94 o 
  -7   7   3       13.56        8.57     12.67 o 
  -6   7   3        1.56        8.70     10.84 o 
  -5   7   3        3.83       10.06      8.65 o 
  -4   7   3       49.13       37.32      9.95 o 
  -3   7   3     1351.97     1380.16     27.29 o 
  -2   7   3       19.38       13.89      9.51 o 
  -1   7   3       41.69       59.94      9.66 o 
   0   7   3       11.25        9.34      6.41 o 
   1   7   3        7.35        8.79      8.79 o 
   2   7   3        5.22       27.22      9.48 o 
   3   7   3        0.03        9.99      9.99 o 
   4   7   3       12.57       19.67     10.17 o 
   5   7   3      173.42      194.52     14.47 o 
   6   7   3        4.12       11.93     11.93 o 
   7   7   3      309.63      277.52     19.40 o 
   8   7   3       39.43       47.51     13.32 o 
   9   7   3        6.15        9.32     11.42 o 
  10   7   3       21.84        2.39     11.07 o 
 -11   8   3        0.28       10.24     10.24 o 
 -10   8   3       11.62        9.68     12.53 o 
  -9   8   3       14.25       23.77     13.07 o 
  -8   8   3       58.07       39.17     15.18 o 
  -7   8   3      118.24      106.53     15.05 o 
  -6   8   3       49.33       56.32     13.27 o 
  -5   8   3       13.85       33.89     10.03 o 
  -4   8   3       72.04       63.29     11.53 o 
  -3   8   3        0.00       10.14     10.14 o 
  -2   8   3       41.85       30.50     11.73 o 
  -1   8   3       12.61       19.56      9.24 o 
   0   8   3        9.02       18.71      6.68 o 
   1   8   3        2.77        5.59      8.66 o 
   2   8   3        0.04       19.53      9.67 o 
   3   8   3       20.35       30.85      9.95 o 
   4   8   3      144.57      162.36     13.95 o 
   5   8   3       38.20       31.89     11.96 o 
   6   8   3       15.90       27.35     11.98 o 
   7   8   3        4.08       18.08     11.67 o 
   8   8   3       53.26       57.17     13.10 o 
   9   8   3        8.96        1.31     11.76 o 
 -11   9   3        4.60       11.13     11.13 o 
 -10   9   3        1.31       11.84     11.84 o 
  -9   9   3        6.95        8.19     11.92 o 
  -8   9   3       48.74       56.91     13.15 o 
  -7   9   3       18.70       23.51     12.24 o 
  -6   9   3       10.04       12.01     12.01 o 
  -5   9   3        4.44       12.69     12.69 o 
  -4   9   3       17.37        5.61     11.73 o 
  -3   9   3      275.89      240.98     17.35 o 
  -2   9   3        0.41        6.54     10.96 o 
  -1   9   3       43.75       34.06     12.67 o 
   0   9   3      101.77      117.29      9.97 o 
   1   9   3      194.70      209.16     15.97 o 
   2   9   3      159.21      153.83     14.73 o 
   3   9   3      111.57      106.21     14.77 o 
   4   9   3       46.63       26.36     12.78 o 
   5   9   3      237.07      213.67     17.09 o 
   6   9   3        7.48       19.03     12.39 o 
   7   9   3      120.81      114.46     14.84 o 
   8   9   3        7.35        8.92     11.48 o 
   9   9   3        0.29       12.98      9.45 o 
 -10  10   3        5.75       11.50     11.50 o 
  -9  10   3        1.69       11.81     11.81 o 
  -8  10   3        0.00       17.32     10.76 o 
  -7  10   3       13.02       26.24     10.67 o 
  -6  10   3        0.22        8.93     10.93 o 
  -5  10   3        1.41       11.07     11.71 o 
  -4  10   3       24.05       24.21     11.53 o 
  -3  10   3       10.33       21.52     10.17 o 
  -2  10   3       36.21       53.73     13.48 o 
  -1  10   3       83.41       84.06     13.83 o 
   0  10   3       17.82        9.29      9.29 o 
   1  10   3      188.85      191.06     16.94 o 
   2  10   3       15.67       32.16     11.66 o 
   3  10   3        0.48        1.28     12.99 o 
   4  10   3        0.43        3.82     11.74 o 
   5  10   3        0.75        1.29     10.74 o 
   6  10   3       18.24        5.03     11.79 o 
   7  10   3       15.62        4.91     11.11 o 
   8  10   3       49.76       39.75     12.31 o 
  -9  11   3        4.92        8.41      8.96 o 
  -8  11   3        9.04        6.34     11.23 o 
  -7  11   3       12.97        7.69     10.48 o 
  -6  11   3       37.41        5.05     12.90 o 
  -5  11   3        0.01        1.32     10.69 o 
  -4  11   3       23.29        5.01     11.40 o 
  -3  11   3      119.03      103.16     14.75 o 
  -2  11   3       56.71       46.96     15.98 o 
  -1  11   3      226.70      220.17     17.90 o 
   0  11   3      253.68      318.38     22.73 o 
   1  11   3        0.12       12.21     12.21 o 
   2  11   3       13.39       11.85     10.58 o 
   3  11   3       19.71       12.96     12.37 o 
   4  11   3        2.55       27.04      9.77 o 
   5  11   3       26.60       39.05      9.66 o 
   6  11   3       10.45       10.96     10.96 o 
   7  11   3        2.36        9.16     10.08 o 
  -8  12   3        8.53        2.24      9.70 o 
  -7  12   3        5.83        8.45      9.48 o 
  -6  12   3        0.48        2.47     10.26 o 
  -5  12   3        0.05        0.00     10.11 o 
  -4  12   3        2.77       12.69     11.03 o 
  -3  12   3        0.02        0.00     11.21 o 
  -2  12   3       27.70       22.12     12.02 o 
  -1  12   3        0.72        2.57     11.81 o 
   0  12   3        4.90        7.16     26.00 o 
   1  12   3        2.34        9.29     10.49 o 
   2  12   3        0.17        2.60     11.73 o 
   3  12   3        1.82        7.80     10.27 o 
   4  12   3        0.50        3.80      9.76 o 
   5  12   3        0.19        1.15     10.06 o 
   6  12   3        1.33       13.43      8.42 o 
  -7  13   3        1.03        9.61      8.31 o 
  -6  13   3       15.97        9.15     10.40 o 
  -5  13   3       10.96        9.83      8.02 o 
  -4  13   3        0.01        0.18      8.79 o 
  -3  13   3        6.56        3.80     11.52 o 
  -2  13   3        9.46       19.19     10.65 o 
  -1  13   3        4.41       11.96     11.96 o 
   0  13   3        1.41        3.64      9.85 o 
   1  13   3        2.19        7.82      9.80 o 
   2  13   3        1.04       10.29     10.42 o 
   3  13   3        4.42       13.65     10.68 o 
   4  13   3        3.77       11.76      9.16 o 
   5  13   3        6.55        1.14      9.11 o 
  -5  14   3        3.42        3.34      7.88 o 
  -4  14   3        0.00        8.86      8.96 o 
  -3  14   3        8.45       11.55     10.07 o 
  -2  14   3       17.99        2.44     10.41 o 
  -1  14   3        3.81       26.78      9.53 o 
   0  14   3       41.86       38.53      8.00 o 
   1  14   3       15.17       21.84      9.09 o 
   2  14   3        2.51        7.05      9.89 o 
 -13   0   4        0.04        8.94     12.26 o 
 -12   0   4       25.59       37.21     12.51 o 
 -11   0   4        1.14        7.12     13.18 o 
 -10   0   4       87.06       52.06     14.09 o 
  -9   0   4       56.10       46.78     12.14 o 
  -8   0   4       35.66       34.32     10.39 o 
  -7   0   4      216.67      194.31     12.92 o 
  -6   0   4      322.25      340.65     12.66 o 
  -5   0   4      262.36      220.43      9.85 o 
  -4   0   4      576.09      512.06     12.29 o 
  -3   0   4      645.05      552.08     13.08 o 
  -2   0   4        6.09        8.85      6.93 o 
  -1   0   4    20684.88    20910.33    256.84 o 
   0   0   4     4568.69     4649.58     21.76 o 
   1   0   4      219.59      199.97     10.04 o 
   2   0   4     1076.03     1061.96     18.39 o 
   3   0   4      809.74      838.40     18.06 o 
   4   0   4      377.90      365.67     14.75 o 
   5   0   4        1.84        4.66      9.50 o 
   6   0   4       22.88       17.95      9.77 o 
   7   0   4       94.28      110.91     13.61 o 
   8   0   4       68.28       56.53     13.80 o 
   9   0   4        5.69       28.43      9.71 o 
  10   0   4        0.61        9.85      9.85 o 
  11   0   4        1.22        1.08      8.33 o 
 -13   1   4       10.63       25.83     10.98 o 
 -12   1   4        0.83        4.40     12.73 o 
 -11   1   4        4.69        1.35     12.96 o 
 -10   1   4       44.13       62.43     13.22 o 
  -9   1   4        3.42       16.47      9.29 o 
  -8   1   4       75.51       75.89     10.97 o 
  -7   1   4        0.44        8.77      8.77 o 
  -6   1   4       36.07       12.96      8.70 o 
  -5   1   4      419.71      371.06     12.67 o 
  -4   1   4       56.68       52.54      7.35 o 
  -3   1   4       10.59       17.04      6.78 o 
  -2   1   4      999.69      906.16     15.11 o 
  -1   1   4     6367.01     6478.03     35.11 o 
   0   1   4      367.57      380.94      7.80 o 
   1   1   4       78.20       67.61      8.14 o 
   2   1   4       65.09       72.59      7.91 o 
   3   1   4      228.16      237.19     12.12 o 
   4   1   4       17.67       22.44      8.80 o 
   5   1   4        0.34        4.74      8.21 o 
   6   1   4      137.98      167.18     13.33 o 
   7   1   4        8.99        9.66     12.47 o 
   8   1   4       44.65       11.24     12.69 o 
   9   1   4       18.84        9.00     11.61 o 
  10   1   4        4.91       13.62     10.87 o 
  11   1   4        2.72        4.41     10.02 o 
 -13   2   4        0.32        4.11     11.28 o 
 -12   2   4       23.10       29.70     11.68 o 
 -11   2   4      106.76      131.81     14.46 o 
 -10   2   4      178.42      191.86     17.71 o 
  -9   2   4       95.09      101.20     12.12 o 
  -8   2   4      369.19      308.73     17.91 o 
  -7   2   4      397.18      374.38     16.37 o 
  -6   2   4      173.91      167.21     11.61 o 
  -5   2   4        8.26        2.50      8.03 o 
  -4   2   4      247.18      246.44     10.10 o 
  -3   2   4     2644.14     2619.91     26.56 o 
  -2   2   4       26.66       38.05      7.31 o 
  -1   2   4    12708.65    12557.62     52.00 o 
   0   2   4      428.18      535.49     35.18 o 
   1   2   4      367.18      389.50     11.30 o 
   2   2   4        6.02       15.46      6.63 o 
   3   2   4        7.06        2.78      7.82 o 
   4   2   4        1.25       15.53      8.03 o 
   5   2   4        6.06       10.04     10.04 o 
   6   2   4      214.51      246.11     15.80 o 
   7   2   4       91.77       85.34     15.64 o 
   8   2   4       10.87        2.62     13.13 o 
   9   2   4       11.94        7.98     12.40 o 
  10   2   4       10.24       31.72      9.99 o 
  11   2   4        1.11        1.11      8.65 o 
 -13   3   4        1.16        2.64     11.31 o 
 -12   3   4        1.14        8.32     11.68 o 
 -11   3   4        0.02        1.45     12.55 o 
 -10   3   4        2.65       19.33     11.46 o 
  -9   3   4      195.48      185.40     16.14 o 
  -8   3   4        4.08        3.08     11.04 o 
  -7   3   4      123.00      133.12     12.22 o 
  -6   3   4       55.91       44.70     10.50 o 
  -5   3   4      178.10      189.14     10.95 o 
  -4   3   4       39.27       38.72      8.49 o 
  -3   3   4     3977.80     4043.97     35.08 o 
  -2   3   4     1777.44     1757.32     22.47 o 
  -1   3   4     2269.24     2148.97     23.75 o 
   0   3   4      142.06      155.91      6.63 o 
   1   3   4     1440.85     1599.19     22.09 o 
   2   3   4       54.60       48.40      8.46 o 
   3   3   4      130.35      134.48     10.30 o 
   4   3   4      316.91      319.25     14.08 o 
   5   3   4     1358.12     1343.12     28.64 o 
   6   3   4       19.69       11.46     12.37 o 
   7   3   4      174.30      207.07     18.08 o 
   8   3   4       68.15       77.76     13.37 o 
   9   3   4        0.23        5.47     11.23 o 
  10   3   4       15.42        3.90     11.30 o 
  11   3   4        1.25        9.68      9.68 o 
 -13   4   4        8.90       15.42     10.83 o 
 -12   4   4       23.14       25.99     10.49 o 
 -11   4   4        0.05        9.58     11.30 o 
 -10   4   4      255.50      272.90     18.14 o 
  -9   4   4      103.68      125.19     13.70 o 
  -8   4   4      317.77      301.59     17.86 o 
  -7   4   4        1.25       10.78      9.13 o 
  -6   4   4      670.75      669.17     19.39 o 
  -5   4   4        0.65        0.47      7.74 o 
  -4   4   4      318.73      334.52     13.53 o 
  -3   4   4       16.34       22.91      9.16 o 
  -2   4   4       45.44       48.37      7.53 o 
  -1   4   4        0.10       17.44      7.37 o 
   0   4   4      109.54      121.68     11.72 o 
   1   4   4     1912.37     2019.75     26.02 o 
   2   4   4      460.80      494.50     15.60 o 
   3   4   4       32.86       33.42      8.18 o 
   4   4   4       59.62       80.61      9.70 o 
   5   4   4      182.92      191.08     14.29 o 
   6   4   4       68.55       61.32     14.75 o 
   7   4   4      266.90      241.76     17.67 o 
   8   4   4       12.24        2.78     12.08 o 
   9   4   4        0.01        9.58     12.19 o 
  10   4   4        1.07        1.22      9.52 o 
 -13   5   4        8.41       22.02      9.55 o 
 -12   5   4        1.31       11.24     11.24 o 
 -11   5   4        1.57        2.72     12.11 o 
 -10   5   4        7.55       22.89     11.94 o 
  -9   5   4      491.27      519.52     23.00 o 
  -8   5   4        1.72        3.60     12.26 o 
  -7   5   4      219.38      220.28     15.16 o 
  -6   5   4       69.01       48.69     10.84 o 
  -5   5   4        8.07        9.01      8.12 o 
  -4   5   4        0.15        0.56      7.62 o 
  -3   5   4      780.37      819.22     19.56 o 
  -2   5   4       99.41      114.66     10.31 o 
  -1   5   4     1244.98     1170.03     21.27 o 
   0   5   4        5.87       19.54      5.76 o 
   1   5   4       47.77       70.79      9.53 o 
   2   5   4      232.97      276.91     12.96 o 
   3   5   4       11.28       17.85      7.99 o 
   4   5   4        0.43        5.65      8.72 o 
   5   5   4       12.13       40.82     10.33 o 
   6   5   4       21.69        8.44     12.91 o 
   7   5   4       85.15       67.20     15.33 o 
   8   5   4       13.34       25.06     12.86 o 
   9   5   4        7.61       23.15     11.86 o 
  10   5   4        9.30       11.58     11.58 o 
 -12   6   4        7.94       10.43     10.43 o 
 -11   6   4        0.11        9.61     10.48 o 
 -10   6   4        0.43       11.01     11.65 o 
  -9   6   4      226.24      218.22     17.89 o 
  -8   6   4        4.66        3.69     13.18 o 
  -7   6   4        0.03       12.19      9.72 o 
  -6   6   4       16.72       20.88      8.96 o 
  -5   6   4      103.35      114.88     12.16 o 
  -4   6   4      193.08      229.92     13.01 o 
  -3   6   4        0.82       16.72      9.29 o 
  -2   6   4       86.97       92.78      9.90 o 
  -1   6   4       18.25       18.36      9.73 o 
   0   6   4       98.54      100.79     21.54 o 
   1   6   4        0.21       18.95      8.25 o 
   2   6   4        0.17        6.88      8.26 o 
   3   6   4       69.49       70.00     10.88 o 
   4   6   4      156.10      195.06     14.18 o 
   5   6   4        1.48        2.75      9.39 o 
   6   6   4        2.18       12.91     12.91 o 
   7   6   4       11.30        6.57     12.01 o 
   8   6   4       11.30        1.35     13.32 o 
   9   6   4       62.03       75.97     11.52 o 
  10   6   4       10.97       19.25      7.91 o 
 -12   7   4        0.09       10.64     10.64 o 
 -11   7   4        7.69        6.65     12.10 o 
 -10   7   4        0.01        2.70     10.52 o 
  -9   7   4        8.04       25.31     11.52 o 
  -8   7   4        1.15       13.51     13.51 o 
  -7   7   4       72.28       63.05     13.02 o 
  -6   7   4        0.01       13.95      9.13 o 
  -5   7   4        0.01        2.97     10.47 o 
  -4   7   4       10.33        4.84      9.84 o 
  -3   7   4       36.95       26.43     11.57 o 
  -2   7   4       45.85       20.43     11.34 o 
  -1   7   4       85.69       97.19     12.19 o 
   0   7   4        5.98       19.01     17.00 o 
   1   7   4        3.47       16.00      9.24 o 
   2   7   4        5.57       14.58      9.03 o 
   3   7   4        0.18       10.86     10.86 o 
   4   7   4       24.07       20.80     10.49 o 
   5   7   4       17.83       36.47     11.40 o 
   6   7   4        3.64       10.11     11.86 o 
   7   7   4       50.96       69.92     13.53 o 
   8   7   4       21.87       18.80     12.03 o 
   9   7   4        0.21        5.15     10.78 o 
 -11   8   4        6.30       10.17     10.77 o 
 -10   8   4       32.63       26.66     13.26 o 
  -9   8   4       91.92       66.77     14.69 o 
  -8   8   4      253.04      226.89     18.52 o 
  -7   8   4        3.54       20.68     11.00 o 
  -6   8   4        8.26       18.38     11.20 o 
  -5   8   4        8.57        7.69      9.90 o 
  -4   8   4       36.10       58.47      9.83 o 
  -3   8   4       21.25       35.58     11.38 o 
  -2   8   4      220.38      231.34     14.71 o 
  -1   8   4       29.53       45.77     10.33 o 
   0   8   4        5.23        7.72      7.85 o 
   1   8   4       87.88       76.74     11.81 o 
   2   8   4       12.06       15.30     10.61 o 
   3   8   4        2.11       10.11     10.29 o 
   4   8   4        0.44       11.08     11.08 o 
   5   8   4        3.81        1.25     11.76 o 
   6   8   4       21.65        1.35     12.39 o 
   7   8   4       37.12        5.15     13.22 o 
   8   8   4        8.94       10.26     12.14 o 
   9   8   4        1.74        8.39     10.30 o 
 -11   9   4       12.84       35.03     10.19 o 
 -10   9   4        3.12       16.51      9.24 o 
  -9   9   4        0.13        6.48     12.00 o 
  -8   9   4        0.06        3.85     11.99 o 
  -7   9   4        1.51        6.34     11.60 o 
  -6   9   4        1.50       22.99      9.90 o 
  -5   9   4       37.48       10.54     12.36 o 
  -4   9   4       17.33       14.99     11.07 o 
  -3   9   4      206.08      245.69     15.84 o 
  -2   9   4       73.77      111.93     13.52 o 
  -1   9   4       11.54       16.20     12.20 o 
   0   9   4       15.22       21.10     11.68 o 
   1   9   4        0.62        4.80     11.91 o 
   2   9   4      128.55      126.33     15.67 o 
   3   9   4        0.05        6.12     10.91 o 
   4   9   4        0.09        5.04     10.88 o 
   5   9   4        8.15        8.94     11.18 o 
   6   9   4        1.15        5.14     10.97 o 
   7   9   4        8.06        7.57     11.86 o 
   8   9   4       25.76       45.76     10.81 o 
 -10  10   4        1.80        1.17      9.75 o 
  -9  10   4        2.96        8.77     10.85 o 
  -8  10   4        0.46        6.29     11.10 o 
  -7  10   4        3.22       27.80     10.12 o 
  -6  10   4       72.21       59.65     12.41 o 
  -5  10   4       11.01       33.24      9.53 o 
  -4  10   4       15.44       17.24     10.08 o 
  -3  10   4        3.72        9.80     11.48 o 
  -2  10   4      290.04      306.28     18.96 o 
  -1  10   4        0.21        0.24     11.47 o 
   0  10   4      465.07      501.74     72.25 o 
   1  10   4      113.34      131.39     16.25 o 
   2  10   4       12.43       38.90     12.02 o 
   3  10   4       13.66        3.97     12.08 o 
   4  10   4       55.27       36.20     12.11 o 
   5  10   4        5.23        0.00     12.20 o 
   6  10   4      104.19       96.18     14.87 o 
   7  10   4        0.49       19.14      8.90 o 
  -9  11   4       27.86       12.54      9.95 o 
  -8  11   4        0.00       10.18     10.18 o 
  -7  11   4       18.65       24.63      9.96 o 
  -6  11   4        0.11       10.78     10.78 o 
  -5  11   4        3.69       10.10     10.39 o 
  -4  11   4        9.45       16.56     10.78 o 
  -3  11   4       19.84        6.51     13.33 o 
  -2  11   4      166.62      122.64     18.39 o 
  -1  11   4       17.57       15.22     15.22 o 
   0  11   4       18.96       19.82     12.79 o 
   1  11   4        2.08       14.92     12.95 o 
   2  11   4        0.53        2.68     12.14 o 
   3  11   4        0.25       11.75     11.75 o 
   4  11   4        5.21        1.24     11.85 o 
   5  11   4        6.24       22.66     11.01 o 
   6  11   4        4.03       16.72      9.41 o 
  -8  12   4        5.96       25.21      9.12 o 
  -7  12   4        2.06       11.55      9.47 o 
  -6  12   4        3.51       25.25      8.90 o 
  -5  12   4       13.62       16.16     10.21 o 
  -4  12   4        0.23       10.59     10.59 o 
  -3  12   4       18.20       14.48     11.58 o 
  -2  12   4       52.22       17.45     14.60 o 
  -1  12   4      100.27       93.64     16.13 o 
   0  12   4        0.00        0.47      8.49 o 
   1  12   4        0.13       12.47     11.28 o 
   2  12   4        1.42       23.12     10.20 o 
   3  12   4        2.39       11.40     11.40 o 
   4  12   4        5.78       11.36      9.77 o 
   5  12   4        0.32        9.74      9.74 o 
  -7  13   4        0.38        8.93      8.93 o 
  -6  13   4        0.01        0.86      8.00 o 
  -5  13   4        0.43        0.67      7.55 o 
  -4  13   4        0.39       12.21      8.62 o 
  -3  13   4        8.30       28.08     10.80 o 
  -2  13   4        0.28        6.50     10.48 o 
  -1  13   4        0.09       18.71     11.39 o 
   0  13   4        2.13       13.66     10.83 o 
   1  13   4       12.14       18.72     12.91 o 
   2  13   4        6.66       19.60     11.24 o 
   3  13   4        3.35       24.94      8.39 o 
   4  13   4        1.26       10.46      9.22 o 
  -4  14   4        0.25        5.52      9.26 o 
  -3  14   4        0.01        8.14      9.93 o 
  -2  14   4        1.06        9.98      9.98 o 
  -1  14   4       35.30       14.85     13.04 o 
   0  14   4        9.01       16.20      8.63 o 
   1  14   4        1.09        0.00     10.91 o 
   2  14   4        1.95       16.43      8.17 o 
 -14   1   5        3.66        0.00     10.68 o 
 -13   1   5       11.95        4.34     12.30 o 
 -12   1   5        0.52        2.82     12.37 o 
 -11   1   5      198.58      163.00     18.00 o 
 -10   1   5       65.04       68.64     12.53 o 
  -9   1   5        2.39        2.25     10.89 o 
  -8   1   5       47.64       64.19     10.30 o 
  -7   1   5      153.97      136.55     12.06 o 
  -6   1   5      121.44      120.53      9.97 o 
  -5   1   5      837.59      716.62     16.33 o 
  -4   1   5      235.57      218.13     10.10 o 
  -3   1   5       21.64       35.41      8.18 o 
  -2   1   5       16.43       25.95      6.78 o 
  -1   1   5       12.92       16.57      6.96 o 
   0   1   5       19.13       29.43      9.12 o 
   1   1   5      590.31      675.08     15.14 o 
   2   1   5       15.55        1.39      8.68 o 
   3   1   5       34.36       27.78      9.26 o 
   4   1   5      259.43      262.72     14.57 o 
   5   1   5      120.70      157.03     13.86 o 
   6   1   5       28.23       24.11     13.26 o 
   7   1   5      173.46      165.39     18.19 o 
   8   1   5        7.35       31.97     11.43 o 
   9   1   5        0.25       11.43     11.43 o 
  10   1   5       13.57       20.52      9.69 o 
 -14   2   5        0.05       25.17     10.40 o 
 -13   2   5        0.78       19.29      9.58 o 
 -12   2   5       72.53       69.40     12.04 o 
 -11   2   5       19.73       26.60     11.68 o 
 -10   2   5       28.81       46.70     13.53 o 
  -9   2   5      149.12      143.99     14.70 o 
  -8   2   5       53.85       62.00     10.66 o 
  -7   2   5      369.07      359.68     15.13 o 
  -6   2   5       46.43       68.42      9.37 o 
  -5   2   5      368.64      329.74     12.95 o 
  -4   2   5      713.10      677.68     15.89 o 
  -3   2   5       51.68       47.24      8.65 o 
  -2   2   5      191.31      150.08     10.35 o 
  -1   2   5       95.97       66.79      9.02 o 
   0   2   5     1366.55     1358.53     36.18 o 
   1   2   5      337.78      353.56     12.80 o 
   2   2   5      622.40      602.86     16.12 o 
   3   2   5      230.81      262.11     12.16 o 
   4   2   5      102.58      104.20     11.76 o 
   5   2   5      107.63      101.71     14.00 o 
   6   2   5       45.87       24.71     14.75 o 
   7   2   5      220.69      222.38     18.13 o 
   8   2   5      104.75       98.53     15.25 o 
   9   2   5       27.79       29.25     11.79 o 
  10   2   5        1.15       24.75     10.06 o 
 -13   3   5        2.60        1.25     10.31 o 
 -12   3   5        0.01        5.50     12.01 o 
 -11   3   5        0.17        0.25     11.09 o 
 -10   3   5        5.33        6.40     12.10 o 
  -9   3   5      374.99      349.56     18.12 o 
  -8   3   5      329.30      342.38     16.55 o 
  -7   3   5       14.09       15.74      8.77 o 
  -6   3   5      746.10      713.70     19.08 o 
  -5   3   5      903.75      860.19     19.10 o 
  -4   3   5      278.92      324.31     13.17 o 
  -3   3   5     4010.04     4060.36     37.30 o 
  -2   3   5     2199.41     2187.22     26.66 o 
  -1   3   5      583.88      554.42     14.74 o 
   0   3   5      149.73      177.42     13.00 o 
   1   3   5      724.96      678.74     16.95 o 
   2   3   5      493.70      543.85     16.69 o 
   3   3   5       21.67       30.41      9.04 o 
   4   3   5      103.31      117.67     12.64 o 
   5   3   5      173.78      141.23     15.77 o 
   6   3   5      243.60      237.58     19.25 o 
   7   3   5       17.67        1.42     14.34 o 
   8   3   5       49.41       31.81     13.42 o 
   9   3   5       15.17       44.19     11.52 o 
  10   3   5        0.06        3.79     10.21 o 
 -13   4   5       11.15       14.00     10.11 o 
 -12   4   5        5.01       13.55     13.55 o 
 -11   4   5       17.74        6.64     11.89 o 
 -10   4   5       35.48       32.22     12.13 o 
  -9   4   5       73.69       43.28     14.60 o 
  -8   4   5       28.72       31.62     11.20 o 
  -7   4   5      515.83      519.16     18.10 o 
  -6   4   5       18.67       20.44     10.49 o 
  -5   4   5       53.57       61.91      8.79 o 
  -4   4   5      149.16      142.53     11.97 o 
  -3   4   5      145.99      166.24     11.33 o 
  -2   4   5     1476.91     1393.68     23.13 o 
  -1   4   5     1691.94     1604.95     24.25 o 
   0   4   5     1968.96     2088.64     57.27 o 
   1   4   5      368.71      369.53     14.41 o 
   2   4   5       62.11       48.93     10.41 o 
   3   4   5      210.37      211.00     13.41 o 
   4   4   5       30.38       12.92     10.31 o 
   5   4   5       95.81      105.04     13.62 o 
   6   4   5      133.67      126.56     15.01 o 
   7   4   5       22.90       16.47     14.41 o 
   8   4   5        1.18        1.74     11.22 o 
   9   4   5       12.34       36.84     11.44 o 
  10   4   5        0.02        9.88      8.88 o 
 -13   5   5       20.89       37.37      9.97 o 
 -12   5   5        0.42        0.00     11.48 o 
 -11   5   5        1.41        8.01     11.28 o 
 -10   5   5        3.85       19.74     12.62 o 
  -9   5   5       12.38       31.02     13.13 o 
  -8   5   5       52.11       23.89     13.25 o 
  -7   5   5        2.62        6.11     10.63 o 
  -6   5   5      279.01      244.79     13.53 o 
  -5   5   5       23.28       22.32      9.75 o 
  -4   5   5      377.28      331.82     15.44 o 
  -3   5   5      180.70      171.90     12.75 o 
  -2   5   5      311.02      287.15     13.65 o 
  -1   5   5     1682.47     1588.94     25.90 o 
   0   5   5       13.12       12.01      9.16 o 
   1   5   5        6.07        8.69      8.00 o 
   2   5   5      158.91      163.21     11.84 o 
   3   5   5       71.45       73.97     11.45 o 
   4   5   5       96.16       94.77     12.34 o 
   5   5   5       48.82       70.90     12.53 o 
   6   5   5       16.00       18.00     12.56 o 
   7   5   5       39.28       49.49     13.77 o 
   8   5   5        1.72        4.26     12.92 o 
   9   5   5        0.04        5.58     12.64 o 
  10   5   5        3.14        3.55      9.72 o 
 -12   6   5        1.69        8.82     10.14 o 
 -11   6   5        0.00        0.00      9.67 o 
 -10   6   5        0.49       11.76     11.76 o 
  -9   6   5        1.37       13.64     13.64 o 
  -8   6   5        1.86       15.38     11.33 o 
  -7   6   5        2.21       16.18      9.88 o 
  -6   6   5        0.75        1.03      9.97 o 
  -5   6   5       22.57       27.39      9.54 o 
  -4   6   5       26.02       24.85     10.50 o 
  -3   6   5       13.43       25.27      9.24 o 
  -2   6   5       42.09       28.05      9.98 o 
  -1   6   5        4.81        9.82      9.82 o 
   0   6   5      102.86      116.53     11.77 o 
   1   6   5        6.22        5.47      9.18 o 
   2   6   5       13.85       17.10      8.64 o 
   3   6   5       61.99       77.02     10.88 o 
   4   6   5      143.60      157.41     13.45 o 
   5   6   5        0.01        1.17     10.62 o 
   6   6   5       67.00       64.66     13.93 o 
   7   6   5        3.34        1.39     11.27 o 
   8   6   5        5.00       16.55     11.59 o 
   9   6   5        0.09        9.27     12.57 o 
 -12   7   5        0.05        3.59      8.82 o 
 -11   7   5        0.37       11.76     11.76 o 
 -10   7   5        0.78        1.31     11.46 o 
  -9   7   5       69.89       56.49     14.63 o 
  -8   7   5      140.11      149.64     14.88 o 
  -7   7   5        1.45       11.73     11.73 o 
  -6   7   5        3.92        0.00     10.63 o 
  -5   7   5        9.34        3.14      9.59 o 
  -4   7   5       73.71       72.03     10.89 o 
  -3   7   5       50.03       67.23     11.58 o 
  -2   7   5       37.16       46.77     10.94 o 
  -1   7   5      201.94      181.39     14.97 o 
   0   7   5       84.72      100.22     32.96 o 
   1   7   5      149.44      139.27     13.59 o 
   2   7   5       72.34       56.81     11.46 o 
   3   7   5        3.02       15.38      9.63 o 
   4   7   5        1.59        3.47     11.03 o 
   5   7   5      177.42      179.49     16.47 o 
   6   7   5       23.49       20.84     11.49 o 
   7   7   5        0.56       24.09     10.33 o 
   8   7   5        8.66        6.58     11.86 o 
   9   7   5       13.70       25.81     10.89 o 
 -12   8   5       10.52        3.23      9.12 o 
 -11   8   5        0.01       11.36     11.36 o 
 -10   8   5       20.64        6.36     12.20 o 
  -9   8   5        0.11       10.42     10.42 o 
  -8   8   5       22.41        0.00     13.89 o 
  -7   8   5        0.30        9.49     11.55 o 
  -6   8   5       34.77       21.75     12.60 o 
  -5   8   5        6.20        7.83     10.39 o 
  -4   8   5       11.33       37.65     10.84 o 
  -3   8   5      233.02      242.84     16.55 o 
  -2   8   5       25.85       12.18     11.98 o 
  -1   8   5      109.95      121.64     12.56 o 
   0   8   5       62.38       65.23     23.08 o 
   1   8   5      298.75      298.19     17.60 o 
   2   8   5        1.73       10.94     10.94 o 
   3   8   5       49.81       46.41     12.01 o 
   4   8   5       31.96       57.79     11.85 o 
   5   8   5        0.01       11.45     11.29 o 
   6   8   5       31.77       28.66     13.18 o 
   7   8   5        6.99        9.05     11.80 o 
   8   8   5        6.00        5.99     10.92 o 
 -11   9   5        0.25        9.44      9.44 o 
 -10   9   5       26.94       21.81     10.97 o 
  -9   9   5       31.94       24.97     12.22 o 
  -8   9   5        0.73       16.11     11.45 o 
  -7   9   5        1.65        8.50     11.18 o 
  -6   9   5        0.36        7.19     11.55 o 
  -5   9   5        0.24        9.51     11.14 o 
  -4   9   5       70.63      101.60     14.27 o 
  -3   9   5       87.16       72.50     15.03 o 
  -2   9   5       31.77       19.66     14.88 o 
  -1   9   5      692.16      684.61     25.35 o 
   0   9   5        7.29       11.05      8.69 o 
   1   9   5       54.43       50.19     14.77 o 
   2   9   5       54.74       60.68     11.80 o 
   3   9   5        3.95        1.30     11.71 o 
   4   9   5       67.80       43.78     13.52 o 
   5   9   5       14.40        9.04     11.91 o 
   6   9   5        8.37        5.13     11.05 o 
   7   9   5       10.57        7.38     11.00 o 
   8   9   5        0.35        4.57      8.94 o 
 -10  10   5        0.06        5.57      9.32 o 
  -9  10   5        0.48        3.60     10.09 o 
  -8  10   5       23.49       14.55     11.23 o 
  -7  10   5      156.94      143.27     14.96 o 
  -6  10   5       47.16       67.61     11.83 o 
  -5  10   5       12.91       17.34     10.22 o 
  -4  10   5       46.88       21.44     13.09 o 
  -3  10   5       60.55       43.89     14.58 o 
  -2  10   5        6.06        2.66     13.80 o 
  -1  10   5       24.16       36.01     13.08 o 
   0  10   5        1.73        5.33      9.64 o 
   1  10   5        3.21       15.02     15.02 o 
   2  10   5        3.81        1.32     11.54 o 
   3  10   5       20.42        1.40     13.36 o 
   4  10   5       46.01       68.42     12.27 o 
   5  10   5        9.22        8.97     11.87 o 
   6  10   5       26.85       22.14     11.43 o 
   7  10   5       67.17       59.53     10.65 o 
  -9  11   5       12.29        6.51      8.98 o 
  -8  11   5       11.98       10.94     10.94 o 
  -7  11   5        1.83       14.37      7.99 o 
  -6  11   5        0.12       11.57     11.57 o 
  -5  11   5        4.91       29.15      9.86 o 
  -4  11   5        0.48       24.82     10.51 o 
  -3  11   5       70.97       43.01     12.68 o 
  -2  11   5        2.83        4.16     12.32 o 
  -1  11   5        0.00       14.04     14.04 o 
   0  11   5       13.35       32.29     12.00 o 
   1  11   5       20.52       49.36     12.55 o 
   2  11   5        0.45        1.40     11.92 o 
   3  11   5       22.07       29.82     13.54 o 
   4  11   5       20.69        5.26     11.31 o 
   5  11   5        8.97        4.92     10.92 o 
   6  11   5        0.02       10.26     10.47 o 
  -8  12   5        0.55        2.06      7.86 o 
  -7  12   5        0.01        3.39      9.73 o 
  -6  12   5        6.18        3.51     10.65 o 
  -5  12   5        2.09       19.89      9.18 o 
  -4  12   5       20.12        6.45     11.26 o 
  -3  12   5        0.19        0.51     11.22 o 
  -2  12   5        1.38        4.25     12.29 o 
  -1  12   5        0.63       12.82     12.82 o 
   0  12   5        9.61       13.92     21.46 o 
   1  12   5        1.26       15.57     10.83 o 
   2  12   5       16.14        8.24     13.56 o 
   3  12   5        0.85       11.94     11.94 o 
   4  12   5        0.04        6.21     11.61 o 
   5  12   5        0.04        4.58      9.48 o 
  -6  13   5        4.03        4.32      8.84 o 
  -5  13   5        2.90        8.18      9.59 o 
  -4  13   5        0.35        2.50      9.50 o 
  -3  13   5        1.02       11.03     11.03 o 
  -2  13   5        0.02        1.32     11.00 o 
  -1  13   5        2.14       12.96     12.96 o 
   0  13   5        4.24        5.53      8.57 o 
   1  13   5        9.11        8.11     11.33 o 
   2  13   5        0.65       23.41     10.45 o 
   3  13   5        0.28        1.19     10.09 o 
  -4  14   5        0.18       10.27     10.27 o 
  -3  14   5        3.55       10.55     10.97 o 
  -2  14   5        0.49        0.00     10.74 o 
  -1  14   5        2.08        2.38     10.16 o 
   0  14   5       11.56       20.47     10.62 o 
 -14   0   6       12.22        5.51     12.12 o 
 -13   0   6        5.43        1.46     11.63 o 
 -12   0   6       87.97       61.35     15.50 o 
 -11   0   6       65.30       81.21     17.09 o 
 -10   0   6      480.98      557.64     21.91 o 
  -9   0   6        2.45       11.08     11.44 o 
  -8   0   6        4.50        9.76      9.41 o 
  -7   0   6        1.33        7.59      8.79 o 
  -6   0   6      545.32      458.76     16.01 o 
  -5   0   6      326.43      301.61     12.85 o 
  -4   0   6      305.56      313.63     13.12 o 
  -3   0   6      476.55      507.31     13.83 o 
  -2   0   6       97.49      102.89      8.92 o 
  -1   0   6       39.11       39.83      8.55 o 
   0   0   6      802.60      728.92     23.27 o 
   1   0   6      802.40      845.52     18.95 o 
   2   0   6      353.48      384.80     14.68 o 
   3   0   6        1.92        6.12      8.64 o 
   4   0   6        0.56        4.01     10.57 o 
   5   0   6        6.90       11.51     10.59 o 
   6   0   6       80.07       67.80     15.25 o 
   7   0   6      212.39      153.76     17.26 o 
   8   0   6       20.74       19.64     12.32 o 
   9   0   6       31.70       13.53     12.45 o 
  10   0   6        0.07        5.85      9.94 o 
 -14   1   6        4.91        3.97     10.05 o 
 -13   1   6        2.38        0.00     12.10 o 
 -12   1   6       72.82       46.40     15.01 o 
 -11   1   6       81.49       99.69     15.76 o 
 -10   1   6       42.58       35.30     12.67 o 
  -9   1   6      187.99      196.07     15.14 o 
  -8   1   6        1.65        2.88      9.31 o 
  -7   1   6       42.99       53.38      9.40 o 
  -6   1   6       31.52       35.97      8.03 o 
  -5   1   6      331.86      314.64     13.24 o 
  -4   1   6        3.86        3.63      7.25 o 
  -3   1   6      174.31      172.55      9.69 o 
  -2   1   6      226.78      223.78     10.65 o 
  -1   1   6        0.06        2.15      7.43 o 
   0   1   6       33.56       37.66      5.93 o 
   1   1   6      115.53       93.69     10.81 o 
   2   1   6        3.04        0.70      8.09 o 
   3   1   6        0.04       10.28     10.28 o 
   4   1   6       70.73       75.66     11.94 o 
   5   1   6        0.98       21.08     12.21 o 
   6   1   6       37.14       32.65     14.05 o 
   7   1   6       11.60       15.35     15.35 o 
   8   1   6       19.76       24.60     12.63 o 
   9   1   6        2.47       16.82     11.17 o 
  10   1   6        2.81       11.33     11.33 o 
 -14   2   6        4.57        6.26     10.09 o 
 -13   2   6        0.91       20.32      9.76 o 
 -12   2   6        1.29        9.49     12.61 o 
 -11   2   6       25.17        9.09     12.59 o 
 -10   2   6        2.65        0.00     12.95 o 
  -9   2   6        0.23       11.21     11.21 o 
  -8   2   6       11.12       13.95      9.30 o 
  -7   2   6      113.15      101.32     11.32 o 
  -6   2   6      291.02      296.61     13.82 o 
  -5   2   6        0.02        0.72      7.40 o 
  -4   2   6       75.27       89.85     11.03 o 
  -3   2   6       28.54       34.73      7.95 o 
  -2   2   6      151.00      148.60     11.00 o 
  -1   2   6      956.53      930.08     18.59 o 
   0   2   6      111.90      140.00      9.96 o 
   1   2   6     3338.74     3462.13     35.76 o 
   2   2   6        2.25        3.12      8.51 o 
   3   2   6        8.91        9.10      9.62 o 
   4   2   6      332.81      351.93     18.04 o 
   5   2   6      135.80      119.30     15.28 o 
   6   2   6      545.29      502.38     24.22 o 
   7   2   6       82.74       94.44     14.84 o 
   8   2   6        0.69       19.07     12.18 o 
   9   2   6        0.97        9.97     10.39 o 
  10   2   6        0.04        7.46     10.31 o 
 -13   3   6        0.48        3.86     10.07 o 
 -12   3   6       42.54       29.43     13.23 o 
 -11   3   6       19.36       34.02     13.36 o 
 -10   3   6      822.45      812.70     27.17 o 
  -9   3   6        8.01       22.90     11.46 o 
  -8   3   6      491.41      452.83     18.69 o 
  -7   3   6       83.59       82.26     11.76 o 
  -6   3   6      107.70       92.51     10.90 o 
  -5   3   6       92.65       80.32     10.61 o 
  -4   3   6       68.94       92.36     11.13 o 
  -3   3   6      515.75      515.40     15.74 o 
  -2   3   6     3013.19     2955.00     32.81 o 
  -1   3   6      481.02      426.78     14.61 o 
   0   3   6      261.54      256.59      9.83 o 
   1   3   6      142.91      143.60     11.03 o 
   2   3   6       33.11       32.81     10.31 o 
   3   3   6       42.14       54.20     10.88 o 
   4   3   6       51.44       41.70     12.52 o 
   5   3   6      107.65      120.85     14.09 o 
   6   3   6       81.79       65.75     16.08 o 
   7   3   6       20.07        7.20     13.53 o 
   8   3   6       21.21       39.74     13.20 o 
   9   3   6        0.41        0.12     10.30 o 
 -13   4   6        5.11        7.43     11.14 o 
 -12   4   6        1.23       10.44     10.99 o 
 -11   4   6        0.79        6.49     11.92 o 
 -10   4   6        4.20       10.05     12.32 o 
  -9   4   6       44.24       55.74     13.55 o 
  -8   4   6        6.60        3.29     10.89 o 
  -7   4   6      523.79      622.91     19.49 o 
  -6   4   6       12.09       21.18      9.48 o 
  -5   4   6      115.89      118.06     11.57 o 
  -4   4   6      825.55      907.34     21.74 o 
  -3   4   6     1468.06     1482.71     25.79 o 
  -2   4   6     3836.78     3744.23     39.35 o 
  -1   4   6     2156.77     2273.04     30.61 o 
   0   4   6       72.59       44.00     18.18 o 
   1   4   6      287.52      325.91     15.10 o 
   2   4   6      270.95      297.24     14.73 o 
   3   4   6        0.38        1.04      8.82 o 
   4   4   6      293.23      282.71     17.31 o 
   5   4   6       67.90       68.60     13.86 o 
   6   4   6       23.74       12.09     14.69 o 
   7   4   6       11.92       35.80     13.70 o 
   8   4   6        2.14       13.41     13.41 o 
   9   4   6       29.36       19.38     11.50 o 
 -13   5   6        0.00        8.31      9.28 o 
 -12   5   6        0.02        8.92     11.98 o 
 -11   5   6        4.69        1.30     10.98 o 
 -10   5   6       34.59       34.52     13.18 o 
  -9   5   6        1.17        3.62     11.04 o 
  -8   5   6       11.42        3.37     10.60 o 
  -7   5   6        3.48       12.17     10.65 o 
  -6   5   6        3.47       22.70      8.09 o 
  -5   5   6      213.10      234.13     13.58 o 
  -4   5   6       27.54       30.00     10.63 o 
  -3   5   6     1037.18     1077.56     23.84 o 
  -2   5   6      499.79      456.23     18.20 o 
  -1   5   6      338.59      315.49     15.22 o 
   0   5   6      379.12      393.09     40.14 o 
   1   5   6        7.17        9.93      9.93 o 
   2   5   6        5.04       10.81     10.81 o 
   3   5   6      180.21      176.00     14.00 o 
   4   5   6       10.41       12.58     10.23 o 
   5   5   6      331.22      329.78     20.15 o 
   6   5   6        0.00       10.74     12.39 o 
   7   5   6        3.25        4.23     12.50 o 
   8   5   6        4.75        2.83     12.16 o 
   9   5   6       64.79       41.13     14.03 o 
 -13   6   6        4.82        9.86      8.71 o 
 -12   6   6        1.19        1.17     10.93 o 
 -11   6   6       17.97       11.65     11.65 o 
 -10   6   6        4.01       16.68     11.18 o 
  -9   6   6      166.86      180.84     15.62 o 
  -8   6   6        8.46       32.30     10.71 o 
  -7   6   6        0.00       11.91     10.42 o 
  -6   6   6       40.31       23.53     10.92 o 
  -5   6   6       19.68       37.12     10.04 o 
  -4   6   6      110.29      115.11     13.12 o 
  -3   6   6       77.47       88.72     13.55 o 
  -2   6   6       69.95       46.17     11.59 o 
  -1   6   6        0.11        2.80      9.53 o 
   0   6   6       55.69       71.96     17.26 o 
   1   6   6        3.10        7.94     10.06 o 
   2   6   6       45.94       18.58     11.53 o 
   3   6   6        5.63       14.18      9.46 o 
   4   6   6      101.72      103.80     14.62 o 
   5   6   6        0.83       15.26     11.04 o 
   6   6   6       13.88       24.06     13.60 o 
   7   6   6        6.06        6.51     10.65 o 
   8   6   6       10.65        6.77     12.74 o 
   9   6   6       19.01       19.91      9.85 o 
 -12   7   6        0.02        9.91      9.91 o 
 -11   7   6        5.27        9.94     10.06 o 
 -10   7   6        0.79       22.73     10.40 o 
  -9   7   6        7.16       18.57     11.29 o 
  -8   7   6        1.02        0.87      9.76 o 
  -7   7   6       44.58       39.44     10.26 o 
  -6   7   6        2.19       23.06      9.69 o 
  -5   7   6        5.16        4.41     10.74 o 
  -4   7   6      108.95      100.73     14.21 o 
  -3   7   6        2.84       14.04     11.39 o 
  -2   7   6        1.80        7.65     11.28 o 
  -1   7   6       47.28       58.20     12.09 o 
   0   7   6       16.07       36.09     12.52 o 
   1   7   6        4.95       11.05     11.41 o 
   2   7   6        6.40        6.72     10.16 o 
   3   7   6        7.33        8.09      9.84 o 
   4   7   6        0.59       17.25     11.28 o 
   5   7   6        5.53       12.07     12.07 o 
   6   7   6        5.70       18.57     11.41 o 
   7   7   6        3.25       10.71     11.11 o 
   8   7   6        0.84       11.45     11.45 o 
 -12   8   6        0.00        0.50      7.69 o 
 -11   8   6        6.64       13.95      7.97 o 
 -10   8   6        4.11        4.92     11.23 o 
  -9   8   6       14.73       13.47     11.42 o 
  -8   8   6        2.33        4.82     11.53 o 
  -7   8   6       48.13       49.22     12.42 o 
  -6   8   6        0.57       11.15     11.15 o 
  -5   8   6        0.76        4.62     11.63 o 
  -4   8   6        0.62        2.35     11.36 o 
  -3   8   6       61.15       73.51     14.22 o 
  -2   8   6        3.15        3.61     14.07 o 
  -1   8   6       85.23       84.01     14.75 o 
   0   8   6       38.16       71.78     14.51 o 
   1   8   6        7.94        6.07     12.13 o 
   2   8   6       11.12       24.46     12.15 o 
   3   8   6       12.91       19.91     11.92 o 
   4   8   6       29.17       12.73     12.10 o 
   5   8   6        0.15       15.64     11.10 o 
   6   8   6        4.54        9.17     11.87 o 
   7   8   6        2.59       15.19     10.49 o 
   8   8   6       26.30       14.10     10.62 o 
 -11   9   6       11.17       22.44      8.31 o 
 -10   9   6       50.99       59.96     11.16 o 
  -9   9   6        0.47       23.78     10.70 o 
  -8   9   6      184.14      164.36     14.83 o 
  -7   9   6        7.13        8.36     11.82 o 
  -6   9   6       27.41        4.77     12.30 o 
  -5   9   6       88.52       63.82     13.62 o 
  -4   9   6       60.69       53.95     12.71 o 
  -3   9   6      610.22      574.35     25.10 o 
  -2   9   6      994.70     1048.06     30.56 o 
  -1   9   6       26.41       59.14     14.18 o 
   0   9   6      203.75      222.25     29.07 o 
   1   9   6       39.86       15.84     13.91 o 
   2   9   6        3.32       31.64     11.72 o 
   3   9   6       25.82       24.93     12.15 o 
   4   9   6        3.10        2.65     11.78 o 
   5   9   6       57.25       52.26     13.70 o 
   6   9   6       30.28       13.05     13.05 o 
   7   9   6       14.98       13.22     13.22 o 
 -10  10   6        1.06        8.41      8.60 o 
  -9  10   6       23.82       13.59      9.42 o 
  -8  10   6        1.25       22.24     10.09 o 
  -7  10   6        2.28       15.64      9.27 o 
  -6  10   6        1.83        7.45     11.33 o 
  -5  10   6        4.80       11.43     12.66 o 
  -4  10   6       10.26        7.92     11.72 o 
  -3  10   6        5.32        5.38     13.03 o 
  -2  10   6       18.01       33.47     14.50 o 
  -1  10   6        0.32       19.81     12.07 o 
   0  10   6       39.29       34.23     10.24 o 
   1  10   6       11.20       18.18     12.06 o 
   2  10   6       10.77       19.41     12.67 o 
   3  10   6        0.00        5.37     11.63 o 
   4  10   6        1.72       11.89     11.62 o 
   5  10   6        2.41        5.03     11.17 o 
   6  10   6       20.30       23.68     10.61 o 
  -9  11   6        0.15        9.48      9.48 o 
  -8  11   6        7.51        2.23      9.97 o 
  -7  11   6        1.26       14.07      8.04 o 
  -6  11   6        0.55        4.94      9.76 o 
  -5  11   6        1.07       15.46     10.49 o 
  -4  11   6       12.44        3.97     12.98 o 
  -3  11   6       22.41       23.78     12.45 o 
  -2  11   6        0.92        1.30     11.72 o 
  -1  11   6        2.50        0.00     13.02 o 
   0  11   6       25.11       31.46      9.45 o 
   1  11   6        0.39       10.03     12.57 o 
   2  11   6       17.48       14.01     12.51 o 
   3  11   6       12.97       14.08     14.08 o 
   4  11   6        1.54       10.30     10.43 o 
   5  11   6        8.80       11.79     11.79 o 
  -8  12   6        0.37       10.99      8.60 o 
  -7  12   6        0.07        6.60      8.64 o 
  -6  12   6       12.38       11.73     10.03 o 
  -5  12   6        0.18       13.72      9.57 o 
  -4  12   6        0.00        2.60     11.21 o 
  -3  12   6        1.16       25.05     11.51 o 
  -2  12   6        1.59        7.12     13.02 o 
  -1  12   6        0.50       18.98     11.48 o 
   0  12   6        0.08       16.70     17.44 o 
   1  12   6       27.22       25.66     13.19 o 
   2  12   6       27.94       26.05     10.77 o 
   3  12   6        1.32       11.28     11.28 o 
   4  12   6        2.36       10.52     10.52 o 
  -6  13   6        4.83        4.28      8.36 o 
  -5  13   6        2.34        9.28      9.17 o 
  -4  13   6        3.85        7.50     10.43 o 
  -3  13   6        0.71        7.91     10.43 o 
  -2  13   6        0.33       12.84     12.84 o 
  -1  13   6        7.97       18.14     11.79 o 
   0  13   6        0.08       21.17     21.38 o 
   1  13   6        3.34        4.05     10.93 o 
   2  13   6        0.14        1.24      9.89 o 
  -2  14   6        0.61        1.28     10.03 o 
 -14   1   7        0.77        0.00     10.77 o 
 -13   1   7       10.07       18.06     12.46 o 
 -12   1   7       40.21       44.32     13.05 o 
 -11   1   7       15.83       24.96     13.04 o 
 -10   1   7        1.76        1.17     13.09 o 
  -9   1   7       78.18       63.17     13.36 o 
  -8   1   7       32.78       12.67     10.17 o 
  -7   1   7        5.76        0.83      8.29 o 
  -6   1   7        2.30        9.46      9.46 o 
  -5   1   7      239.01      205.55     13.49 o 
  -4   1   7      107.46      107.86     10.94 o 
  -3   1   7       43.35       31.12      8.80 o 
  -2   1   7       37.80       30.41      9.00 o 
  -1   1   7       28.30       27.88      9.29 o 
   0   1   7       20.75       34.55      6.77 o 
   1   1   7        4.42       25.99      9.19 o 
   2   1   7       67.31       65.16     10.83 o 
   3   1   7       10.63        6.16     10.51 o 
   4   1   7        0.07        1.10     11.92 o 
   5   1   7      349.29      347.52     20.44 o 
   6   1   7      393.66      372.07     21.27 o 
   7   1   7        3.36       17.46     13.96 o 
   8   1   7       24.98       13.96     13.96 o 
   9   1   7        0.00        2.73     10.93 o 
 -14   2   7        3.07       16.04      9.32 o 
 -13   2   7        0.93       17.34      9.19 o 
 -12   2   7        1.35       20.15     10.88 o 
 -11   2   7       11.72       37.34     12.30 o 
 -10   2   7       19.88       44.65     12.83 o 
  -9   2   7        3.77       13.33     10.50 o 
  -8   2   7       58.64       56.70     11.72 o 
  -7   2   7      144.89      115.36     12.59 o 
  -6   2   7      145.03      153.87     12.09 o 
  -5   2   7      312.21      295.96     14.75 o 
  -4   2   7      306.03      347.71     15.57 o 
  -3   2   7        0.60        0.07      9.00 o 
  -2   2   7       29.98       51.61      8.41 o 
  -1   2   7     2488.74     2434.27     30.21 o 
   0   2   7      265.06      268.76     11.99 o 
   1   2   7       73.00       81.00     10.77 o 
   2   2   7      223.41      231.65     14.54 o 
   3   2   7      131.03      134.69     13.43 o 
   4   2   7       85.14       81.38     12.54 o 
   5   2   7      121.17       97.15     16.50 o 
   6   2   7        5.47       36.69     14.99 o 
   7   2   7       42.48       22.19     14.41 o 
   8   2   7        5.98       11.69     12.13 o 
   9   2   7        0.78       11.74     11.74 o 
 -13   3   7        7.66        0.00      9.97 o 
 -12   3   7        7.25        5.27     10.40 o 
 -11   3   7       47.98       64.18     12.27 o 
 -10   3   7       19.86       18.32     13.18 o 
  -9   3   7      516.46      469.10     21.07 o 
  -8   3   7       66.98       42.27     12.84 o 
  -7   3   7       11.78       18.18      9.95 o 
  -6   3   7       77.93       94.87     11.66 o 
  -5   3   7      153.72      119.08     12.25 o 
  -4   3   7        0.08       10.20      9.61 o 
  -3   3   7       14.34       37.19      9.54 o 
  -2   3   7      542.32      570.64     18.29 o 
  -1   3   7      651.43      645.35     17.70 o 
   0   3   7       26.53       36.86     18.60 o 
   1   3   7      207.10      241.68     13.61 o 
   2   3   7        1.23       18.65      8.98 o 
   3   3   7       87.17       86.85     13.19 o 
   4   3   7       58.99       80.07     13.52 o 
   5   3   7      134.77      123.79     16.50 o 
   6   3   7       10.32       19.65     13.10 o 
   7   3   7       58.21       66.11     14.22 o 
   8   3   7       15.52       21.75     13.82 o 
   9   3   7       12.92       12.09     11.61 o 
 -13   4   7       11.73        0.00      9.95 o 
 -12   4   7        1.02        6.31     10.53 o 
 -11   4   7       21.00       44.94     11.86 o 
 -10   4   7       16.64       13.53     13.53 o 
  -9   4   7       95.99      104.62     13.33 o 
  -8   4   7      135.76      143.13     13.58 o 
  -7   4   7        3.30       22.71      8.92 o 
  -6   4   7      305.18      263.23     15.11 o 
  -5   4   7       56.01       61.33     11.47 o 
  -4   4   7        0.95       10.78     10.78 o 
  -3   4   7      237.00      229.29     14.19 o 
  -2   4   7      573.34      633.66     20.02 o 
  -1   4   7      261.35      274.76     14.88 o 
   0   4   7      991.94     1061.47     16.47 o 
   1   4   7        0.04        8.05      9.76 o 
   2   4   7       86.20       73.26     11.98 o 
   3   4   7       52.19       73.42     11.55 o 
   4   4   7      244.77      240.03     17.83 o 
   5   4   7        0.65       14.40     12.86 o 
   6   4   7        0.12        0.04     11.94 o 
   7   4   7        5.22        8.66     13.61 o 
   8   4   7        6.11       14.66     14.66 o 
   9   4   7        2.24        2.59     10.95 o 
 -13   5   7        1.25        5.70     10.05 o 
 -12   5   7        0.24       23.55      9.74 o 
 -11   5   7        0.23       25.35      9.75 o 
 -10   5   7       15.76       14.97     10.28 o 
  -9   5   7       51.09       49.94     13.64 o 
  -8   5   7       13.26       11.03     11.85 o 
  -7   5   7        0.11        0.00     10.76 o 
  -6   5   7        3.99        1.04     10.77 o 
  -5   5   7       40.89       42.35     10.40 o 
  -4   5   7       14.85       32.58     11.11 o 
  -3   5   7      582.00      620.78     20.68 o 
  -2   5   7      672.01      695.23     21.51 o 
  -1   5   7      145.38      147.90     13.03 o 
   0   5   7        2.53        8.47      6.84 o 
   1   5   7       90.04      101.71     12.80 o 
   2   5   7       87.77       69.70     11.08 o 
   3   5   7       67.64       51.57     13.70 o 
   4   5   7        2.97        6.03     11.24 o 
   5   5   7       16.23       18.41     13.64 o 
   6   5   7        0.74       12.44     12.44 o 
   7   5   7        2.37       13.67     13.67 o 
   8   5   7        8.23       13.87     13.87 o 
 -13   6   7        0.55        8.79      8.79 o 
 -12   6   7        5.37        8.24      9.60 o 
 -11   6   7       10.08       14.79     10.64 o 
 -10   6   7        4.29        7.40     10.40 o 
  -9   6   7       65.06       68.24     11.60 o 
  -8   6   7       15.18       12.17     12.17 o 
  -7   6   7       37.78       23.98     11.34 o 
  -6   6   7       13.77        4.29     11.49 o 
  -5   6   7      102.41      101.30     11.68 o 
  -4   6   7      405.90      374.32     18.63 o 
  -3   6   7       76.36       72.27     13.87 o 
  -2   6   7      383.90      381.73     18.38 o 
  -1   6   7       78.26      114.03     12.71 o 
   0   6   7        0.17        7.72      7.72 o 
   1   6   7        3.67        4.38     10.83 o 
   2   6   7       47.32       43.48     11.72 o 
   3   6   7        2.06       16.43     11.45 o 
   4   6   7       17.61       17.48     11.33 o 
   5   6   7        0.22       10.48     11.09 o 
   6   6   7       12.74       13.57     12.54 o 
   7   6   7        0.12        8.18     11.94 o 
   8   6   7        0.26        0.00     10.74 o 
 -12   7   7        0.05        8.86      8.76 o 
 -11   7   7        1.81        2.36      9.80 o 
 -10   7   7       32.57       25.38     11.04 o 
  -9   7   7       16.84       25.13     10.73 o 
  -8   7   7       67.81       68.58     13.25 o 
  -7   7   7        0.28       10.20     10.35 o 
  -6   7   7        4.53        2.34     10.87 o 
  -5   7   7       47.42       43.17     13.74 o 
  -4   7   7      291.78      336.74     17.61 o 
  -3   7   7      144.52      154.46     16.35 o 
  -2   7   7      101.70       87.90     14.08 o 
  -1   7   7      356.64      419.69     19.87 o 
   0   7   7        0.90        9.72     10.52 o 
   1   7   7        1.01       11.78     11.78 o 
   2   7   7        0.12       10.80     11.47 o 
   3   7   7       45.99       24.65     12.00 o 
   4   7   7       42.99       23.00     13.36 o 
   5   7   7        6.99        0.00     11.04 o 
   6   7   7        0.39        0.40     11.18 o 
   7   7   7        1.31       12.27     12.27 o 
 -11   8   7        3.44        7.73     10.24 o 
 -10   8   7        0.23        0.11      9.27 o 
  -9   8   7        0.82        5.85     10.15 o 
  -8   8   7       41.55       55.20     11.32 o 
  -7   8   7       75.36       70.62     14.06 o 
  -6   8   7        3.45        9.49     11.58 o 
  -5   8   7        4.96        6.05     12.08 o 
  -4   8   7      292.97      275.52     18.85 o 
  -3   8   7      153.68      164.47     17.64 o 
  -2   8   7      452.32      463.24     23.20 o 
  -1   8   7       69.46       65.63     16.08 o 
   0   8   7       13.22       17.73      9.66 o 
   1   8   7       40.50       62.64     12.78 o 
   2   8   7       96.13       70.48     13.80 o 
   3   8   7        8.51       14.16     12.27 o 
   4   8   7        7.86        0.00     12.86 o 
   5   8   7        4.12       23.43     12.20 o 
   6   8   7        5.59       11.27     11.27 o 
   7   8   7       11.49       12.13     12.13 o 
 -11   9   7        0.15        2.07      8.77 o 
 -10   9   7        9.70       13.09      9.53 o 
  -9   9   7       22.60       29.59     10.21 o 
  -8   9   7        7.98        1.17     12.10 o 
  -7   9   7       23.68       14.29     10.79 o 
  -6   9   7        2.72       12.35     12.35 o 
  -5   9   7       33.07       28.19     13.19 o 
  -4   9   7        3.79        2.64     13.74 o 
  -3   9   7        0.18        9.58     13.26 o 
  -2   9   7       32.01       26.44     15.00 o 
  -1   9   7      248.88      256.16     20.81 o 
   0   9   7       18.69       15.96      9.85 o 
   1   9   7        8.83        9.60     13.55 o 
   2   9   7       14.25       15.93     11.93 o 
   3   9   7        0.49       13.37     10.67 o 
   4   9   7        0.81       11.35     11.35 o 
   5   9   7        2.90       17.90     10.51 o 
   6   9   7        8.24        6.04     10.33 o 
 -10  10   7       10.52        5.97      9.18 o 
  -9  10   7       16.85        6.49      9.58 o 
  -8  10   7       36.13       13.65     10.99 o 
  -7  10   7        2.37        4.75     10.91 o 
  -6  10   7        0.98        4.94     11.58 o 
  -5  10   7        4.09       13.12     11.27 o 
  -4  10   7        4.64        9.63     12.96 o 
  -3  10   7       29.21       14.35     14.00 o 
  -2  10   7       18.48       32.27     14.53 o 
  -1  10   7       63.18       20.71     15.70 o 
   0  10   7       82.29       96.34     26.31 o 
   1  10   7        0.22        4.27     12.14 o 
   2  10   7       38.03       33.48     12.84 o 
   3  10   7        0.01       12.05     12.05 o 
   4  10   7        1.06        9.10     11.87 o 
   5  10   7        1.60       10.55     10.55 o 
  -9  11   7        7.07        2.96      8.43 o 
  -8  11   7        0.81        9.35      9.35 o 
  -7  11   7        1.61        9.80      9.80 o 
  -6  11   7        0.69        2.43      9.94 o 
  -5  11   7       43.76       40.82     11.26 o 
  -4  11   7       17.76       11.15     13.75 o 
  -3  11   7       14.71       17.48     12.46 o 
  -2  11   7       13.25       32.98     12.84 o 
  -1  11   7        7.20        3.00     13.80 o 
   0  11   7        4.86        5.27      9.65 o 
   1  11   7        1.93       14.30     14.30 o 
   2  11   7        0.02       13.33     13.33 o 
   3  11   7        4.41        5.02      9.36 o 
   4  11   7       24.57       11.00     11.00 o 
  -8  12   7        0.42        5.77      8.18 o 
  -7  12   7        1.55       19.14      8.94 o 
  -6  12   7        2.77        1.11      8.97 o 
  -5  12   7        0.32        7.56     10.90 o 
  -4  12   7        5.28       17.60     11.38 o 
  -3  12   7        0.20       12.99     12.99 o 
  -2  12   7        0.08       12.97     12.97 o 
  -1  12   7        6.83        4.47     13.12 o 
   0  12   7        0.52       23.84      8.91 o 
   1  12   7       12.13        0.00     12.86 o 
   2  12   7        2.75        1.36     11.70 o 
   3  12   7        0.37       24.58      9.25 o 
  -6  13   7        1.20        7.95      7.95 o 
  -5  13   7        6.04       27.80      8.40 o 
  -4  13   7        4.73        1.26     10.31 o 
  -3  13   7        0.27       14.73     11.78 o 
  -2  13   7        0.00       12.46     10.94 o 
  -1  13   7        1.94       13.09     13.09 o 
   0  13   7        0.68        9.86      9.49 o 
   1  13   7        0.26       10.35     10.46 o 
 -14   0   8        1.78        4.06     10.99 o 
 -13   0   8       21.09       18.73     12.82 o 
 -12   0   8        1.16        1.41     14.97 o 
 -11   0   8      251.11      256.72     20.22 o 
 -10   0   8       17.47       25.51     12.67 o 
  -9   0   8      281.37      261.86     17.57 o 
  -8   0   8       20.35       22.03     10.40 o 
  -7   0   8       24.30       38.90     10.50 o 
  -6   0   8      107.98      118.73     12.93 o 
  -5   0   8       20.47        4.57     11.51 o 
  -4   0   8      830.94      900.18     21.28 o 
  -3   0   8        6.76        1.55      9.44 o 
  -2   0   8       75.28       93.19     10.77 o 
  -1   0   8      582.37      532.67     17.16 o 
   0   0   8      886.92      915.05     15.41 o 
   1   0   8      356.03      378.55     16.74 o 
   2   0   8        6.32       10.91     10.91 o 
   3   0   8        1.38       11.00     11.00 o 
   4   0   8      268.88      290.48     18.68 o 
   5   0   8      239.17      311.21     20.54 o 
   6   0   8      293.00      229.82     22.00 o 
   7   0   8        8.24        2.89     13.07 o 
   8   0   8        8.78       11.01     11.93 o 
 -14   1   8        2.47        6.45      9.50 o 
 -13   1   8       30.52       39.60     12.14 o 
 -12   1   8       11.58       15.07     11.82 o 
 -11   1   8      228.18      267.83     18.67 o 
 -10   1   8       71.51       89.81     13.11 o 
  -9   1   8       30.48       35.37     11.63 o 
  -8   1   8       56.72       45.08     10.99 o 
  -7   1   8      493.56      473.62     17.50 o 
  -6   1   8       25.46       30.86      9.52 o 
  -5   1   8      515.81      495.79     18.59 o 
  -4   1   8       15.65       24.03      8.93 o 
  -3   1   8      161.81      170.80     11.86 o 
  -2   1   8      283.08      238.26     13.47 o 
  -1   1   8       11.19       13.71      9.87 o 
   0   1   8      936.07     1003.95     16.05 o 
   1   1   8        4.93       18.13     10.11 o 
   2   1   8        0.02       11.21     10.50 o 
   3   1   8      111.13      110.12     13.88 o 
   4   1   8      328.42      325.99     19.83 o 
   5   1   8       14.16       13.28     14.32 o 
   6   1   8       48.85       52.15     16.32 o 
   7   1   8       11.21       10.30     13.99 o 
   8   1   8        0.01       12.62     11.42 o 
 -14   2   8        5.65       21.72     10.11 o 
 -13   2   8        8.52       14.30     11.04 o 
 -12   2   8        2.29       12.64     12.64 o 
 -11   2   8       24.84       24.14     13.13 o 
 -10   2   8       14.92       19.27     12.64 o 
  -9   2   8        7.11       21.34     11.25 o 
  -8   2   8      220.07      213.53     14.03 o 
  -7   2   8       13.85       21.32      9.72 o 
  -6   2   8        0.01       11.62      9.41 o 
  -5   2   8        5.46       11.47     10.69 o 
  -4   2   8      934.79      961.17     22.75 o 
  -3   2   8       63.85       69.18     10.53 o 
  -2   2   8      414.77      384.24     14.90 o 
  -1   2   8        6.38        4.65      9.31 o 
   0   2   8       11.83       27.16      9.16 o 
   1   2   8      329.80      324.82     15.97 o 
   2   2   8        8.63        2.10     11.22 o 
   3   2   8       21.37       16.01     11.21 o 
   4   2   8      104.03      106.45     16.76 o 
   5   2   8        0.22        9.63     13.48 o 
   6   2   8        0.03       20.34     12.00 o 
   7   2   8       14.30       36.72     11.89 o 
   8   2   8        5.82       21.03     11.70 o 
 -13   3   8        0.23        3.76     10.33 o 
 -12   3   8        0.84        1.20     11.11 o 
 -11   3   8        1.90        2.50     12.01 o 
 -10   3   8       76.67       90.19     13.42 o 
  -9   3   8        2.73       30.00     11.25 o 
  -8   3   8       39.39       65.66     11.69 o 
  -7   3   8       18.69       40.63      9.73 o 
  -6   3   8        4.73       10.62      9.92 o 
  -5   3   8        4.40        1.94     11.08 o 
  -4   3   8       51.61       69.53     10.83 o 
  -3   3   8      182.95      211.46     13.64 o 
  -2   3   8      203.58      226.32     13.83 o 
  -1   3   8        4.19        9.23      8.72 o 
   0   3   8      170.34      200.45     25.01 o 
   1   3   8      228.52      226.98     15.14 o 
   2   3   8        4.42       10.68     10.68 o 
   3   3   8       66.07       76.28     12.72 o 
   4   3   8        0.01        8.89     13.58 o 
   5   3   8        5.59       10.93     14.17 o 
   6   3   8        0.00        8.76     12.83 o 
   7   3   8       47.06       30.62     13.61 o 
   8   3   8        3.01       15.23     12.44 o 
 -13   4   8        0.01        0.00      8.81 o 
 -12   4   8       21.61       17.36     10.89 o 
 -11   4   8        1.42        5.07      9.73 o 
 -10   4   8       20.31       23.38     11.54 o 
  -9   4   8       16.04       10.49     11.28 o 
  -8   4   8        2.08        1.14     10.70 o 
  -7   4   8      172.51      162.77     14.12 o 
  -6   4   8        2.38       12.38     10.40 o 
  -5   4   8        1.13       21.82     10.34 o 
  -4   4   8        4.52       13.99     11.89 o 
  -3   4   8        2.10       13.70     10.85 o 
  -2   4   8        0.02       10.88     10.88 o 
  -1   4   8        4.67        0.89     10.25 o 
   0   4   8       18.98       33.52     16.67 o 
   1   4   8        1.31        1.74      8.83 o 
   2   4   8       54.84       52.94     12.39 o 
   3   4   8        0.00       12.90     12.90 o 
   4   4   8      178.88      162.47     17.36 o 
   5   4   8        4.62       12.81     12.81 o 
   6   4   8        1.44       13.35     13.35 o 
   7   4   8       13.62        4.22     11.81 o 
   8   4   8       30.52       39.95     11.00 o 
 -13   5   8        0.10        1.10      8.92 o 
 -12   5   8        9.92        4.84     10.26 o 
 -11   5   8       15.57       12.39     10.12 o 
 -10   5   8       57.00       65.91     10.84 o 
  -9   5   8       55.32       48.12     12.44 o 
  -8   5   8        4.77       11.45     11.45 o 
  -7   5   8        4.26       19.39     11.01 o 
  -6   5   8       35.10       50.20     10.64 o 
  -5   5   8        1.14        2.65     11.12 o 
  -4   5   8      210.65      254.05     16.57 o 
  -3   5   8      231.39      245.25     16.76 o 
  -2   5   8      351.40      361.34     18.29 o 
  -1   5   8      300.20      316.17     16.34 o 
   0   5   8       15.41       18.12     16.02 o 
   1   5   8        4.87       12.79     10.22 o 
   2   5   8       38.85        6.87     12.06 o 
   3   5   8       20.46        9.59     12.07 o 
   4   5   8       42.01        2.59     13.78 o 
   5   5   8        1.25        4.06     13.12 o 
   6   5   8        0.36        9.79     12.86 o 
   7   5   8        0.24       23.28      9.94 o 
   8   5   8        0.28       18.87     10.87 o 
 -12   6   8        1.22        2.25      7.93 o 
 -11   6   8       28.79       29.77     10.83 o 
 -10   6   8        0.88       11.60     11.60 o 
  -9   6   8       18.81       30.41     10.76 o 
  -8   6   8        3.03        8.00     10.86 o 
  -7   6   8       26.02       19.26     13.00 o 
  -6   6   8       10.37       17.17     12.48 o 
  -5   6   8       11.48       11.66     10.93 o 
  -4   6   8       72.93       88.94     14.03 o 
  -3   6   8      281.54      251.44     17.67 o 
  -2   6   8      149.23      192.53     15.89 o 
  -1   6   8        0.19        2.22     12.95 o 
   0   6   8        1.37        8.37     18.75 o 
   1   6   8      144.51      119.89     14.02 o 
   2   6   8       73.74       88.23     12.09 o 
   3   6   8        0.04        7.55     12.20 o 
   4   6   8        1.67       28.66     12.08 o 
   5   6   8        9.15        2.64     11.61 o 
   6   6   8        0.56       25.59      9.89 o 
   7   6   8       11.87       10.37     11.67 o 
 -12   7   8        0.62        8.43      8.71 o 
 -11   7   8        4.04        2.22      9.76 o 
 -10   7   8        1.08       10.89     10.89 o 
  -9   7   8        7.84        2.28     10.98 o 
  -8   7   8        0.00        3.45     10.48 o 
  -7   7   8        7.68       11.76     12.06 o 
  -6   7   8        3.44       11.92     11.92 o 
  -5   7   8       12.02       12.28     12.46 o 
  -4   7   8       65.90       62.99     15.18 o 
  -3   7   8      204.14      239.82     18.61 o 
  -2   7   8        2.40       15.60     15.60 o 
  -1   7   8       11.26       30.10     13.83 o 
   0   7   8       16.75       21.62      9.17 o 
   1   7   8       30.68       27.32     12.47 o 
   2   7   8        4.64       25.08     12.54 o 
   3   7   8       25.75       35.86     12.73 o 
   4   7   8        4.44       13.67     13.67 o 
   5   7   8        6.59        6.56     11.35 o 
   6   7   8        0.00        2.59     11.10 o 
   7   7   8        4.86       10.81     10.81 o 
 -11   8   8       20.00       28.24      9.45 o 
 -10   8   8        7.39       21.00      9.33 o 
  -9   8   8        0.33        3.44     10.20 o 
  -8   8   8       31.11       18.66     10.48 o 
  -7   8   8       35.61       67.11     10.87 o 
  -6   8   8       39.53       19.92     12.86 o 
  -5   8   8       47.87       58.37     13.77 o 
  -4   8   8       47.44       40.34     15.73 o 
  -3   8   8       69.02       82.11     17.38 o 
  -2   8   8      190.14      203.57     19.49 o 
  -1   8   8       21.43       61.29     13.98 o 
   0   8   8       58.13       83.48     25.49 o 
   1   8   8        4.85        7.93     12.48 o 
   2   8   8        0.00       12.54     12.54 o 
   3   8   8       29.02       36.86     12.04 o 
   4   8   8       16.04       28.78     11.29 o 
   5   8   8        0.28       15.39      9.76 o 
   6   8   8        0.01        1.21     10.01 o 
 -11   9   8        0.68       11.34      8.27 o 
 -10   9   8       15.57        9.33      9.24 o 
  -9   9   8        0.03       10.15     10.15 o 
  -8   9   8       38.74       21.80     11.33 o 
  -7   9   8       17.88       14.50     11.36 o 
  -6   9   8        4.11        5.15     12.11 o 
  -5   9   8        4.34       13.41     13.41 o 
  -4   9   8       35.54        0.00     15.25 o 
  -3   9   8        0.22       20.32     12.01 o 
  -2   9   8        3.25        0.00     13.78 o 
  -1   9   8        1.32       14.58     13.31 o 
   0   9   8        0.21       10.10     10.10 o 
   1   9   8        1.47        8.36     13.10 o 
   2   9   8        1.47        9.59     12.64 o 
   3   9   8       10.14       18.61     11.19 o 
   4   9   8        1.45        5.20     11.53 o 
   5   9   8        0.00       17.02      9.63 o 
 -10  10   8        0.15        2.80      8.56 o 
  -9  10   8        1.53       11.26      8.76 o 
  -8  10   8        3.71        4.41      9.03 o 
  -7  10   8        7.69        1.24      9.83 o 
  -6  10   8        8.04       19.24     11.30 o 
  -5  10   8        6.81        9.55     11.55 o 
  -4  10   8        0.01        2.83     12.97 o 
  -3  10   8        1.38       24.08     12.04 o 
  -2  10   8        5.16        6.01     12.03 o 
  -1  10   8        0.18        2.96     14.60 o 
   0  10   8        1.64        3.04      9.80 o 
   1  10   8       34.56       13.03     14.89 o 
   2  10   8       12.86        5.55     13.52 o 
   3  10   8        6.98       19.76     11.55 o 
   4  10   8        5.28        7.36      9.41 o 
  -9  11   8       10.74       26.80      6.86 o 
  -8  11   8       16.90       12.35     10.36 o 
  -7  11   8        0.01        1.10      9.55 o 
  -6  11   8        5.31       24.95      9.60 o 
  -5  11   8        2.47        6.68     10.86 o 
  -4  11   8        5.91       12.28     12.28 o 
  -3  11   8       23.08       43.80     13.11 o 
  -2  11   8        1.11        1.47     12.22 o 
  -1  11   8        1.37       14.43     14.43 o 
   0  11   8        6.98        1.31     23.94 o 
   1  11   8        4.97       14.05     14.05 o 
   2  11   8        4.60       12.58     12.58 o 
   3  11   8        0.14       17.57     10.54 o 
  -7  12   8        0.97        8.52      8.52 o 
  -6  12   8       13.49       16.28      9.86 o 
  -5  12   8        0.26        3.87     12.34 o 
  -4  12   8        0.15        4.12     11.42 o 
  -3  12   8        6.28       16.05     11.69 o 
  -2  12   8        0.05        8.93     11.66 o 
  -1  12   8       15.49       10.36     13.33 o 
   0  12   8        8.76       15.06      9.26 o 
   1  12   8        2.05        1.72     10.41 o 
   2  12   8        0.02        3.75     11.37 o 
  -4  13   8        0.33        1.21     10.05 o 
  -3  13   8        0.08        1.30     10.71 o 
  -2  13   8        2.16        9.53     12.05 o 
  -1  13   8        3.62        0.00     10.32 o 
 -14   1   9        3.69       11.10     11.10 o 
 -13   1   9        0.36        3.98     11.04 o 
 -12   1   9        8.42        9.41     12.40 o 
 -11   1   9       41.14       55.73     13.06 o 
 -10   1   9      227.43      237.89     17.46 o 
  -9   1   9      324.25      325.02     19.17 o 
  -8   1   9        0.00        9.31     10.60 o 
  -7   1   9        0.31        5.79      9.63 o 
  -6   1   9       14.16       13.40     10.01 o 
  -5   1   9       19.82        8.35     10.93 o 
  -4   1   9      202.76      218.39     14.17 o 
  -3   1   9       10.26       21.13      8.77 o 
  -2   1   9       78.76       88.31     11.20 o 
  -1   1   9        0.07        7.04     10.56 o 
   0   1   9      168.53      163.59     17.51 o 
   1   1   9        0.14        3.12     10.96 o 
   2   1   9       47.08       53.32     12.15 o 
   3   1   9       15.42        2.47     13.94 o 
   4   1   9        5.88        0.00     14.43 o 
   5   1   9      164.87      159.57     18.71 o 
   6   1   9      145.41      157.37     16.43 o 
   7   1   9        0.61        0.91     10.14 o 
   8   1   9        0.87       11.44     11.44 o 
 -13   2   9       12.76       16.46     11.53 o 
 -12   2   9       38.17       65.49     11.99 o 
 -11   2   9      120.47      133.38     14.53 o 
 -10   2   9        0.04        0.00     12.22 o 
  -9   2   9       16.97       10.31     11.91 o 
  -8   2   9        1.72        1.96     10.66 o 
  -7   2   9        7.29       10.41     10.41 o 
  -6   2   9       70.63       56.40     12.90 o 
  -5   2   9      117.43      146.40     13.52 o 
  -4   2   9       51.82       35.69     12.32 o 
  -3   2   9        1.01       17.33      9.75 o 
  -2   2   9        2.42        8.57      8.57 o 
  -1   2   9        5.34        9.77      9.77 o 
   0   2   9       21.68       22.50     24.27 o 
   1   2   9        1.26        9.40     10.77 o 
   2   2   9      127.54      128.67     14.20 o 
   3   2   9       11.38        8.69     13.90 o 
   4   2   9       37.50       12.18     15.43 o 
   5   2   9       50.99       46.53     16.01 o 
   6   2   9        7.50       14.08     14.08 o 
   7   2   9       36.98       74.99     13.24 o 
 -13   3   9        0.68       11.64     11.64 o 
 -12   3   9        2.66        8.69     10.74 o 
 -11   3   9        6.80        9.99     11.53 o 
 -10   3   9       12.62       10.99     13.11 o 
  -9   3   9       15.63       33.84     11.54 o 
  -8   3   9       10.66       23.21     10.55 o 
  -7   3   9        4.35        5.34     11.68 o 
  -6   3   9      104.29      135.15     13.53 o 
  -5   3   9      121.05      118.26     14.45 o 
  -4   3   9        0.08       12.44     11.09 o 
  -3   3   9       12.03       11.64     11.64 o 
  -2   3   9        2.75        4.66     10.18 o 
  -1   3   9       26.94       17.81     11.60 o 
   0   3   9       26.46       20.63     13.30 o 
   1   3   9       19.48       12.12     12.12 o 
   2   3   9       97.36      103.44     13.74 o 
   3   3   9       26.60       33.75     13.23 o 
   4   3   9        7.13       10.68     13.35 o 
   5   3   9       89.89       76.55     15.37 o 
   6   3   9       29.04       33.04     13.48 o 
   7   3   9        3.74       25.00     11.72 o 
 -13   4   9        3.78        1.14      9.81 o 
 -12   4   9        0.06        9.76      9.76 o 
 -11   4   9        3.96       19.66     10.10 o 
 -10   4   9        3.26        1.17     10.76 o 
  -9   4   9        2.35       11.89     11.89 o 
  -8   4   9       81.17       61.17     12.58 o 
  -7   4   9        1.31        2.18     11.06 o 
  -6   4   9        2.12        4.62     11.45 o 
  -5   4   9        3.07       27.05     11.81 o 
  -4   4   9      199.98      218.74     16.39 o 
  -3   4   9        0.14        7.56     11.71 o 
  -2   4   9       32.87       46.51     11.90 o 
  -1   4   9        6.31        7.09     11.41 o 
   0   4   9       25.97       42.35     19.31 o 
   1   4   9        3.27       12.18     12.18 o 
   2   4   9        0.68        9.46     11.45 o 
   3   4   9        0.26        2.47     11.35 o 
   4   4   9       21.20       21.36     13.33 o 
   5   4   9        0.91        7.04     11.94 o 
   6   4   9        0.83       28.15     11.68 o 
   7   4   9        0.24       12.75     12.75 o 
 -13   5   9        3.47        8.77      8.77 o 
 -12   5   9        1.40       21.93      9.69 o 
 -11   5   9        3.39       11.97     11.97 o 
 -10   5   9       15.68       10.69     10.14 o 
  -9   5   9        1.96        8.11     11.29 o 
  -8   5   9        2.80        1.07     11.90 o 
  -7   5   9       49.19       44.76     12.88 o 
  -6   5   9       61.35       40.18     13.69 o 
  -5   5   9       24.85       48.86     12.12 o 
  -4   5   9       73.14       60.41     14.14 o 
  -3   5   9        3.41        4.67     11.35 o 
  -2   5   9      943.29      941.79     26.70 o 
  -1   5   9       80.58       63.65     14.01 o 
   0   5   9       38.83       37.72      8.81 o 
   1   5   9        6.56        2.32     11.28 o 
   2   5   9        4.52       11.37     11.37 o 
   3   5   9       63.05       59.80     11.27 o 
   4   5   9       10.83       18.68     11.48 o 
   5   5   9        6.86       17.76     10.98 o 
   6   5   9        4.53       12.72     12.72 o 
   7   5   9        0.01       15.21      9.47 o 
 -12   6   9        1.22        6.52      9.22 o 
 -11   6   9        1.23        9.91      9.91 o 
 -10   6   9        3.38        0.00     10.53 o 
  -9   6   9        9.66        0.00     11.04 o 
  -8   6   9       18.89       11.58     11.73 o 
  -7   6   9        3.00        2.41     12.02 o 
  -6   6   9       86.39       63.88     13.31 o 
  -5   6   9      109.06       90.70     16.24 o 
  -4   6   9      153.93      194.81     17.59 o 
  -3   6   9      162.81      184.63     18.02 o 
  -2   6   9       41.52        8.67     17.16 o 
  -1   6   9       93.16      104.82     16.60 o 
   0   6   9       64.89       45.90      9.71 o 
   1   6   9       12.18        1.16     11.88 o 
   2   6   9       33.32       19.99     13.01 o 
   3   6   9        1.40       12.80     12.80 o 
   4   6   9        2.88        9.26     11.58 o 
   5   6   9        0.25        1.34     12.08 o 
   6   6   9        0.09        9.83      9.83 o 
 -12   7   9        0.34        8.59      8.59 o 
 -11   7   9        2.33        2.28      8.03 o 
 -10   7   9       11.35       25.65      8.55 o 
  -9   7   9        7.13        9.12     11.29 o 
  -8   7   9       55.73       32.64     12.50 o 
  -7   7   9      116.22      117.91     13.80 o 
  -6   7   9       24.74       42.00     12.82 o 
  -5   7   9      139.88      111.44     17.84 o 
  -4   7   9      464.04      500.16     23.28 o 
  -3   7   9      183.69      177.55     17.58 o 
  -2   7   9     1481.91     1366.34     35.23 o 
  -1   7   9      347.14      321.44     20.88 o 
   0   7   9       26.69        7.38     13.01 o 
   1   7   9       69.22       46.49     14.20 o 
   2   7   9        0.07       14.20     11.27 o 
   3   7   9       17.67       18.13     11.05 o 
   4   7   9       12.94        1.35     12.05 o 
   5   7   9        1.63        1.23     10.33 o 
   6   7   9        1.71       11.91     11.91 o 
 -11   8   9        2.57        6.89      8.59 o 
 -10   8   9        1.01        9.07      9.07 o 
  -9   8   9       25.91       38.69     10.54 o 
  -8   8   9        4.64        6.98     10.60 o 
  -7   8   9       32.39       29.50     12.72 o 
  -6   8   9       27.71       41.92     13.01 o 
  -5   8   9       52.79       63.60     14.02 o 
  -4   8   9       99.72      103.40     16.15 o 
  -3   8   9       10.29       11.58     15.18 o 
  -2   8   9       24.05       43.47     14.43 o 
  -1   8   9        9.32        8.59     12.60 o 
   0   8   9       38.92       33.92      9.81 o 
   1   8   9        6.12       14.67     14.67 o 
   2   8   9       17.16       25.38     11.28 o 
   3   8   9       13.62       32.76     10.55 o 
   4   8   9        0.40        7.61      9.72 o 
   5   8   9        3.05        2.43      9.82 o 
 -10   9   9       11.91        6.80      8.95 o 
  -9   9   9        5.70        5.28      9.93 o 
  -8   9   9        2.24        9.09      9.67 o 
  -7   9   9        2.40        2.41     10.84 o 
  -6   9   9        0.05       13.23     11.72 o 
  -5   9   9       83.85       80.81     16.89 o 
  -4   9   9       17.61       28.33     13.29 o 
  -3   9   9        2.23       14.24     14.24 o 
  -2   9   9       36.30       13.80     14.71 o 
  -1   9   9        5.28       12.07     15.74 o 
   0   9   9        0.16        8.02      9.49 o 
   1   9   9       26.18       32.27     11.32 o 
   2   9   9        4.71        1.40     12.76 o 
   3   9   9       10.05       11.91     11.91 o 
   4   9   9        4.56        1.23     10.22 o 
  -9  10   9        2.07       19.60      8.23 o 
  -8  10   9        4.69        8.68      9.20 o 
  -7  10   9        6.21        3.62      9.90 o 
  -6  10   9        1.77       12.77     12.77 o 
  -5  10   9        7.26       34.06     12.83 o 
  -4  10   9       34.89        1.49     14.67 o 
  -3  10   9        3.83       23.26     13.69 o 
  -2  10   9        1.81        0.00     12.84 o 
  -1  10   9        2.96        2.80     13.22 o 
   0  10   9        1.84       16.34      9.33 o 
   1  10   9        0.10        4.28     11.70 o 
   2  10   9        0.48        5.40     11.72 o 
   3  10   9        1.82        1.25     10.47 o 
  -8  11   9        0.03        7.60      7.60 o 
  -7  11   9        2.81        5.69      9.48 o 
  -6  11   9        2.15        0.00     11.17 o 
  -5  11   9        9.02       30.30     10.78 o 
  -4  11   9        2.37        4.44     12.75 o 
  -3  11   9        0.29        1.55     13.02 o 
  -2  11   9        0.10       23.35     12.61 o 
  -1  11   9        0.00        0.82     11.91 o 
   0  11   9        0.69        4.03      8.90 o 
   1  11   9        7.85        6.92     12.19 o 
   2  11   9        0.67       11.13     11.13 o 
  -6  12   9        0.02        1.14      9.05 o 
  -5  12   9        0.00       12.85     12.85 o 
  -4  12   9        0.58       12.79     12.79 o 
  -3  12   9        0.20       12.37     12.37 o 
  -2  12   9        0.18        5.83     12.45 o 
  -1  12   9        0.22       10.07     13.75 o 
   0  12   9        1.17       17.16     10.29 o 
 -13   0  10       11.31        8.21     11.60 o 
 -12   0  10        9.60       12.71     14.02 o 
 -11   0  10       38.60       63.83     14.81 o 
 -10   0  10       47.45       22.79     14.30 o 
  -9   0  10        8.40       29.69     13.62 o 
  -8   0  10      115.56      113.18     15.45 o 
  -7   0  10        5.29        3.66     12.88 o 
  -6   0  10       69.06       54.97     15.01 o 
  -5   0  10      636.71      721.15     22.65 o 
  -4   0  10      195.71      201.71     15.53 o 
  -3   0  10       53.26       79.78     11.69 o 
  -2   0  10      129.29      168.30     13.73 o 
  -1   0  10      143.03      121.06     13.98 o 
   0   0  10     1177.09     1183.48     30.59 o 
   1   0  10      340.34      345.12     17.79 o 
   2   0  10      132.22      141.17     15.68 o 
   3   0  10      197.50      184.11     17.48 o 
   4   0  10        2.01       15.38     13.09 o 
   5   0  10       11.08       14.25     13.78 o 
   6   0  10       82.03       75.16     16.21 o 
   7   0  10        0.58       13.02     11.05 o 
 -13   1  10        5.81        2.57     11.71 o 
 -12   1  10        1.28       12.25     12.25 o 
 -11   1  10       64.04       36.00     14.14 o 
 -10   1  10       35.85       31.88     14.87 o 
  -9   1  10       64.17       86.58     13.81 o 
  -8   1  10        0.81        5.34     11.61 o 
  -7   1  10        8.43        9.34     11.06 o 
  -6   1  10       36.54       29.12     10.92 o 
  -5   1  10       47.78       51.69     11.30 o 
  -4   1  10       80.83       83.55     13.29 o 
  -3   1  10       10.08       26.52     10.19 o 
  -2   1  10      206.28      196.08     14.26 o 
  -1   1  10       43.35       37.63     11.98 o 
   0   1  10       46.31       43.56     15.96 o 
   1   1  10       22.14        9.21     12.12 o 
   2   1  10       37.30       32.15     14.88 o 
   3   1  10      350.84      384.41     20.61 o 
   4   1  10       61.46       86.75     14.71 o 
   5   1  10      103.86       60.19     17.01 o 
   6   1  10       32.69       33.75     13.21 o 
   7   1  10        8.99        2.68     13.40 o 
 -13   2  10       11.85        1.25     10.78 o 
 -12   2  10        9.42       25.04     12.01 o 
 -11   2  10      101.35       95.42     13.43 o 
 -10   2  10       43.15       18.03     13.64 o 
  -9   2  10       80.00       58.02     11.97 o 
  -8   2  10       19.49       11.22     12.83 o 
  -7   2  10       15.61       23.91     10.62 o 
  -6   2  10       37.74       56.60     13.08 o 
  -5   2  10       12.48       13.46     12.17 o 
  -4   2  10       95.95       87.21     12.34 o 
  -3   2  10      125.55      114.81     13.03 o 
  -2   2  10       13.75       26.76     10.70 o 
  -1   2  10       66.41       62.65     12.10 o 
   0   2  10       30.91       32.38      8.89 o 
   1   2  10        6.60        4.52     12.39 o 
   2   2  10      108.24      119.77     14.11 o 
   3   2  10       14.18       22.42     13.45 o 
   4   2  10       24.67       41.78     14.78 o 
   5   2  10       17.84        4.22     14.75 o 
   6   2  10       11.98       33.65     12.03 o 
   7   2  10        4.07       14.26     10.15 o 
 -13   3  10        6.96        7.50      9.14 o 
 -12   3  10        1.69       13.29     10.15 o 
 -11   3  10       42.01       48.93     12.30 o 
 -10   3  10        4.15        8.51     13.13 o 
  -9   3  10        5.19       27.08     10.51 o 
  -8   3  10        0.25       12.43     10.07 o 
  -7   3  10       68.57      104.83     13.12 o 
  -6   3  10        1.50        3.55     11.76 o 
  -5   3  10       46.12       33.00     14.78 o 
  -4   3  10       32.29       11.16     13.02 o 
  -3   3  10       17.42       38.64     11.84 o 
  -2   3  10      154.77      151.53     14.52 o 
  -1   3  10       27.69       27.90     12.15 o 
   0   3  10       22.76       27.94      8.32 o 
   1   3  10        1.71       19.70     11.82 o 
   2   3  10       20.32       43.25     12.44 o 
   3   3  10       39.26       14.52     15.01 o 
   4   3  10        0.89       13.07     13.07 o 
   5   3  10        9.28       25.31     14.11 o 
   6   3  10       18.20       16.51     11.83 o 
 -13   4  10        2.43        6.46      7.62 o 
 -12   4  10       11.58       10.41     10.64 o 
 -11   4  10       32.26       41.96     11.45 o 
 -10   4  10        0.54       16.82     10.90 o 
  -9   4  10        5.87        9.31     11.92 o 
  -8   4  10        6.62       30.06      9.71 o 
  -7   4  10       22.00        2.40     14.05 o 
  -6   4  10        0.01       11.04     11.79 o 
  -5   4  10       68.55       87.38     13.74 o 
  -4   4  10       45.38       21.83     15.32 o 
  -3   4  10       61.22      102.62     14.66 o 
  -2   4  10       71.86       83.22     14.25 o 
  -1   4  10        2.25        4.35     11.03 o 
   0   4  10        1.93        8.14     22.55 o 
   1   4  10        3.41       13.06     11.61 o 
   2   4  10        1.73        6.21     11.77 o 
   3   4  10        4.21       12.43     12.43 o 
   4   4  10        0.78       12.05     12.05 o 
   5   4  10        5.75       13.67     10.91 o 
   6   4  10        1.88       12.36     12.36 o 
 -13   5  10        1.99        7.95      8.73 o 
 -12   5  10        0.37       15.33      8.50 o 
 -11   5  10        5.08       16.14      8.71 o 
 -10   5  10        6.18       13.90     10.30 o 
  -9   5  10       34.14       45.11     12.00 o 
  -8   5  10        0.51       13.19     13.19 o 
  -7   5  10       25.06       18.47     13.97 o 
  -6   5  10       69.67       59.91     14.62 o 
  -5   5  10        1.97        9.11     13.28 o 
  -4   5  10       47.98       70.98     14.27 o 
  -3   5  10      109.75      110.37     15.99 o 
  -2   5  10        2.00       14.51     14.32 o 
  -1   5  10       23.34       10.74     12.10 o 
   0   5  10        0.10       19.75     17.28 o 
   1   5  10        8.53        8.58     12.23 o 
   2   5  10        1.58        6.32     11.26 o 
   3   5  10        1.04       13.52     13.52 o 
   4   5  10        1.22        8.01     11.24 o 
   5   5  10        1.46       12.62     12.62 o 
   6   5  10        0.05        5.07     10.80 o 
 -12   6  10       14.87       16.23      8.49 o 
 -11   6  10        0.41        5.43      9.70 o 
 -10   6  10        0.10        5.57      9.95 o 
  -9   6  10       18.65        6.87      9.99 o 
  -8   6  10       47.58       30.82     12.77 o 
  -7   6  10       55.42       50.20     13.75 o 
  -6   6  10       47.84       44.73     14.91 o 
  -5   6  10       66.06       92.63     17.21 o 
  -4   6  10      260.59      297.02     20.97 o 
  -3   6  10      178.47      211.13     18.98 o 
  -2   6  10       59.96      100.13     14.56 o 
  -1   6  10       36.17       58.86     13.98 o 
   0   6  10        2.32       12.62      8.98 o 
   1   6  10        0.13        8.90     11.40 o 
   2   6  10       84.74       74.59     13.39 o 
   3   6  10       83.18       58.51     12.69 o 
   4   6  10        0.24        5.25     10.49 o 
   5   6  10        0.09       11.69     11.69 o 
 -12   7  10        0.01       10.99      7.89 o 
 -11   7  10        0.24        7.07      8.95 o 
 -10   7  10        1.39        1.07      9.64 o 
  -9   7  10       16.66        6.73     10.80 o 
  -8   7  10       30.21       26.18     12.14 o 
  -7   7  10       12.42       18.98     12.45 o 
  -6   7  10       11.59        1.35     14.34 o 
  -5   7  10       11.87        1.46     14.76 o 
  -4   7  10       37.64       52.31     17.81 o 
  -3   7  10      119.21      105.66     19.09 o 
  -2   7  10      224.60      217.81     19.70 o 
  -1   7  10        3.86        0.00     15.03 o 
   0   7  10       13.07        5.70      8.93 o 
   1   7  10       13.93       12.66     12.66 o 
   2   7  10        7.19       23.55     10.99 o 
   3   7  10       11.24       11.65     10.73 o 
   4   7  10        5.98        1.20     11.33 o 
   5   7  10        1.15        1.17      9.55 o 
 -11   8  10        4.35        1.87      8.35 o 
 -10   8  10        4.18        5.98      9.97 o 
  -9   8  10        0.34        4.36      9.15 o 
  -8   8  10        1.19        4.62     11.23 o 
  -7   8  10        0.96       12.09     12.09 o 
  -6   8  10        0.20       16.47     11.99 o 
  -5   8  10        0.10       10.31     15.20 o 
  -4   8  10        1.07       14.69     14.69 o 
  -3   8  10        6.48        5.73     15.34 o 
  -2   8  10        0.06       13.65     13.65 o 
  -1   8  10        4.55        0.00     14.12 o 
   0   8  10       20.34       40.13      8.72 o 
   1   8  10        5.11       10.88     13.67 o 
   2   8  10        2.21       17.02     10.53 o 
   3   8  10        6.77       12.25     12.25 o 
   4   8  10        0.87       23.92      9.67 o 
 -10   9  10        0.03       10.05      6.78 o 
  -9   9  10       10.81        7.15      9.26 o 
  -8   9  10        0.00        7.89      9.03 o 
  -7   9  10        0.18        8.75     10.32 o 
  -6   9  10        0.02        6.82     11.58 o 
  -5   9  10        1.87       11.80     13.11 o 
  -4   9  10       32.39       35.83     14.78 o 
  -3   9  10        0.11        9.54     14.49 o 
  -2   9  10        4.10        7.77     14.33 o 
  -1   9  10        9.41       15.06     15.06 o 
   0   9  10        0.81        9.80      9.80 o 
   1   9  10        3.16        2.78     12.08 o 
   2   9  10        0.43       11.89     11.89 o 
   3   9  10        1.47       10.97     12.07 o 
  -9  10  10        0.22        7.44      8.68 o 
  -8  10  10        1.06       10.69      8.91 o 
  -7  10  10        0.81        7.23     10.72 o 
  -6  10  10        3.09        4.02     12.35 o 
  -5  10  10        3.88       17.65     12.27 o 
  -4  10  10        0.80        9.29     12.81 o 
  -3  10  10        1.30       15.73     13.44 o 
  -2  10  10        3.24       14.33     14.33 o 
  -1  10  10        0.06       15.13     13.44 o 
   0  10  10        0.46        5.85      8.74 o 
   1  10  10        3.25       12.21     12.21 o 
   2  10  10        1.05        3.71     11.57 o 
  -7  11  10        9.26       24.56      8.93 o 
  -6  11  10        1.56       12.87     12.87 o 
  -5  11  10        9.32       37.68     11.86 o 
  -4  11  10        1.67        1.42     12.93 o 
  -3  11  10        6.39       10.69     14.65 o 
  -2  11  10        4.16        6.06     13.29 o 
  -1  11  10        0.15       16.15     11.50 o 
   0  11  10        2.14       21.55      7.61 o 
   1  11  10        0.04        8.93     10.94 o 
  -5  12  10       13.06       17.68     11.16 o 
  -4  12  10        5.00       27.28     12.01 o 
  -3  12  10        0.27        8.46     13.07 o 
  -2  12  10        4.04       18.33     11.56 o 
 -13   1  11        0.04       10.05     10.05 o 
 -12   1  11        9.76        7.70     11.68 o 
 -11   1  11        0.60       13.16     13.16 o 
 -10   1  11      147.30      130.83     15.26 o 
  -9   1  11      122.39      175.96     15.30 o 
  -8   1  11        0.03        0.00     11.88 o 
  -7   1  11       13.68       42.56     13.94 o 
  -6   1  11        2.91       11.47     12.10 o 
  -5   1  11        1.94        0.94     11.88 o 
  -4   1  11        0.17        9.92     11.18 o 
  -3   1  11       35.19       15.12     11.30 o 
  -2   1  11        0.43       11.92     11.92 o 
  -1   1  11       42.95       29.48     12.86 o 
   0   1  11       20.24       40.34      8.80 o 
   1   1  11        9.62        7.39     12.48 o 
   2   1  11        1.68       13.96     13.96 o 
   3   1  11        3.00       13.38     13.38 o 
   4   1  11       73.97       98.08     15.90 o 
   5   1  11       73.34       72.11     14.18 o 
   6   1  11        3.47       11.98     11.98 o 
 -13   2  11        1.59        6.95      9.27 o 
 -12   2  11        3.49       11.59     11.59 o 
 -11   2  11        6.09        4.83     11.73 o 
 -10   2  11        0.11       25.18     11.27 o 
  -9   2  11        7.27       25.93     12.08 o 
  -8   2  11       14.28       15.12     11.99 o 
  -7   2  11        0.70       10.18     13.45 o 
  -6   2  11        5.36       28.31     14.26 o 
  -5   2  11        1.71        5.58     12.00 o 
  -4   2  11        7.38        8.30     11.49 o 
  -3   2  11       10.64        8.19     11.66 o 
  -2   2  11        1.01       10.44     11.39 o 
  -1   2  11        1.83        8.77     12.92 o 
   0   2  11        4.40        5.85      7.94 o 
   1   2  11        5.04       14.15     14.15 o 
   2   2  11        7.31       19.56     12.88 o 
   3   2  11        0.00        9.57     11.88 o 
   4   2  11        1.43        4.22     12.08 o 
   5   2  11        0.02       24.70     12.68 o 
   6   2  11        4.28        1.25     12.48 o 
 -13   3  11       15.27       24.94     10.39 o 
 -12   3  11        0.01        8.10     10.35 o 
 -11   3  11        0.78        3.51     10.67 o 
 -10   3  11       51.31       62.57     11.75 o 
  -9   3  11        6.08        4.79     11.61 o 
  -8   3  11        3.90        8.37     12.56 o 
  -7   3  11       25.45       39.86     13.81 o 
  -6   3  11       28.83       40.02     14.45 o 
  -5   3  11       26.14       22.92     14.85 o 
  -4   3  11       31.15       23.25     12.77 o 
  -3   3  11        5.92       11.05     13.20 o 
  -2   3  11        9.14        7.69     12.82 o 
  -1   3  11        0.40       15.68     11.08 o 
   0   3  11       23.44       39.56     11.11 o 
   1   3  11        2.51        6.12     12.86 o 
   2   3  11        4.53       13.27     13.27 o 
   3   3  11        1.82        8.06     13.28 o 
   4   3  11        1.46       13.61     12.34 o 
   5   3  11       25.52       29.52     12.67 o 
   6   3  11        1.17        8.65     11.80 o 
 -13   4  11        5.03        8.75      8.75 o 
 -12   4  11       19.89       15.49     10.47 o 
 -11   4  11        1.34        9.24     10.54 o 
 -10   4  11        8.92       11.26     11.26 o 
  -9   4  11       22.32        5.83     11.79 o 
  -8   4  11        0.02       17.05     11.51 o 
  -7   4  11        2.01        5.14     13.36 o 
  -6   4  11        1.97       10.58     14.24 o 
  -5   4  11      137.56      145.91     16.71 o 
  -4   4  11       21.23       23.07     13.65 o 
  -3   4  11      145.65      123.54     16.86 o 
  -2   4  11       24.69       12.86     14.35 o 
  -1   4  11        1.39       13.71     13.71 o 
   0   4  11        6.21        6.95     23.91 o 
   1   4  11        6.73        6.27     12.22 o 
   2   4  11        1.59       13.24     13.24 o 
   3   4  11        0.20       12.12     12.12 o 
   4   4  11        7.61        9.34     11.84 o 
   5   4  11        1.72       11.55     11.55 o 
 -12   5  11        1.76        2.09      9.01 o 
 -11   5  11        0.34        9.56      9.56 o 
 -10   5  11        7.83       11.27      9.83 o 
  -9   5  11        0.19       11.06     11.06 o 
  -8   5  11       10.78        7.40     12.29 o 
  -7   5  11       52.73       58.85     13.73 o 
  -6   5  11       54.63       36.97     16.51 o 
  -5   5  11      138.09       83.93     19.24 o 
  -4   5  11       37.70       56.33     15.02 o 
  -3   5  11      296.88      277.82     20.08 o 
  -2   5  11      297.19      271.18     19.82 o 
  -1   5  11      101.76       99.13     14.97 o 
   0   5  11        1.65        8.24      8.38 o 
   1   5  11       29.76       35.23     12.19 o 
   2   5  11        0.34        2.57     11.12 o 
   3   5  11        4.90        6.47     11.33 o 
   4   5  11        0.33       19.25     11.30 o 
   5   5  11        0.25       11.18     11.18 o 
 -12   6  11        0.66        0.92      8.09 o 
 -11   6  11        0.02        9.33      9.33 o 
 -10   6  11        0.46        7.57      8.66 o 
  -9   6  11        0.49       13.70      9.62 o 
  -8   6  11       12.77       18.37     11.21 o 
  -7   6  11       46.67       51.42     13.92 o 
  -6   6  11        7.87       11.17     13.09 o 
  -5   6  11       27.64       24.86     15.03 o 
  -4   6  11       43.62       43.69     16.13 o 
  -3   6  11        6.16       33.93     15.97 o 
  -2   6  11      131.81      110.22     18.20 o 
  -1   6  11       13.77       35.55     11.95 o 
   0   6  11       19.86       19.37     14.19 o 
   1   6  11        0.05        5.19     11.10 o 
   2   6  11        2.72        6.38     12.63 o 
   3   6  11        2.82       15.26     10.47 o 
   4   6  11        2.43        7.41     10.95 o 
 -11   7  11        0.08        0.94      7.91 o 
 -10   7  11        0.04       13.32      8.38 o 
  -9   7  11        0.33        7.72      8.52 o 
  -8   7  11       16.34       10.86     11.12 o 
  -7   7  11        4.25       15.86     12.27 o 
  -6   7  11       23.96        5.69     15.91 o 
  -5   7  11       26.85       40.69     14.76 o 
  -4   7  11       48.22       56.37     15.29 o 
  -3   7  11      127.06      104.74     19.11 o 
  -2   7  11       88.21       85.41     17.99 o 
  -1   7  11       19.78       19.40     13.31 o 
   0   7  11        2.59       12.70     12.70 o 
   1   7  11       26.62       13.45     13.45 o 
   2   7  11       11.73        0.00     11.91 o 
   3   7  11        1.06       11.87     11.87 o 
   4   7  11        0.12        0.87      9.24 o 
 -10   8  11        1.01       12.30      7.45 o 
  -9   8  11        0.19       20.03      8.69 o 
  -8   8  11        2.03       10.32     10.32 o 
  -7   8  11        3.05       13.09     13.09 o 
  -6   8  11       30.50       33.11     14.35 o 
  -5   8  11       11.46       16.12     16.12 o 
  -4   8  11       14.05       20.41     15.09 o 
  -3   8  11        1.12        3.15     15.43 o 
  -2   8  11       10.02       16.07     16.07 o 
  -1   8  11        0.00       11.55     12.49 o 
   0   8  11       20.14       12.59      8.67 o 
   1   8  11        3.91        7.88     12.09 o 
   2   8  11        2.64       11.28     11.63 o 
   3   8  11        3.43        5.88      9.58 o 
  -9   9  11        0.23        8.24      8.24 o 
  -8   9  11       11.42       10.42     10.42 o 
  -7   9  11        7.24       14.05     10.89 o 
  -6   9  11       12.57        7.11     13.92 o 
  -5   9  11        1.17        3.04     13.71 o 
  -4   9  11       16.67       15.84     15.84 o 
  -3   9  11       27.27       46.05     13.80 o 
  -2   9  11       45.18       49.40     15.77 o 
  -1   9  11        3.29        1.49     14.40 o 
   0   9  11        0.34        3.27     10.36 o 
   1   9  11        1.60        6.45     11.56 o 
   2   9  11        2.83        4.84     10.20 o 
  -8  10  11        1.08        4.19      8.84 o 
  -7  10  11        0.22        6.02      9.26 o 
  -6  10  11        0.00       13.45     13.45 o 
  -5  10  11        4.33        7.47     12.49 o 
  -4  10  11        4.59        3.04     14.56 o 
  -3  10  11       12.52        3.20     14.48 o 
  -2  10  11        0.18        9.09     13.34 o 
  -1  10  11        9.50       10.08     13.35 o 
   0  10  11        0.32        7.09     10.10 o 
   1  10  11        2.69       10.33     10.33 o 
  -6  11  11        0.02       10.97     10.97 o 
  -5  11  11        6.84       12.54     12.54 o 
  -4  11  11        1.29       14.27     14.27 o 
  -3  11  11        0.93        0.96     12.03 o 
  -2  11  11        0.56       14.44     12.12 o 
  -1  11  11        1.88        8.24     12.19 o 
 -13   0  12       14.78        1.25     11.41 o 
 -12   0  12       20.91       10.90     13.39 o 
 -11   0  12       62.58       70.08     16.24 o 
 -10   0  12      157.04      172.42     20.79 o 
  -9   0  12        0.85        8.80     13.74 o 
  -8   0  12        0.02       26.45     12.46 o 
  -7   0  12       22.61       29.77     16.68 o 
  -6   0  12        1.97        8.58     14.63 o 
  -5   0  12      311.79      337.81     19.43 o 
  -4   0  12       20.95       15.81     12.76 o 
  -3   0  12      115.66      117.94     15.59 o 
  -2   0  12        6.93       16.21     12.04 o 
  -1   0  12        3.02       25.15     12.97 o 
   0   0  12        7.72       19.12      9.85 o 
   1   0  12       20.45        5.17     14.08 o 
   2   0  12      123.31      107.79     15.44 o 
   3   0  12       42.99       26.03     15.17 o 
   4   0  12        1.64       12.16     13.33 o 
   5   0  12       28.79       11.51     12.87 o 
 -13   1  12        0.85       23.61      9.55 o 
 -12   1  12       16.92       26.00     10.97 o 
 -11   1  12       24.77       32.52     11.84 o 
 -10   1  12       11.98       12.86     12.86 o 
  -9   1  12       29.06       37.86     13.26 o 
  -8   1  12       18.19        9.06     13.17 o 
  -7   1  12       10.34        5.99     14.51 o 
  -6   1  12       29.92       56.94     12.81 o 
  -5   1  12       16.59       11.78     13.14 o 
  -4   1  12       13.17       26.82     12.35 o 
  -3   1  12        0.12        7.70     12.62 o 
  -2   1  12        1.89       12.89     12.89 o 
  -1   1  12        5.16        7.03     11.71 o 
   0   1  12       81.36       68.39     10.92 o 
   1   1  12       16.24        0.00     14.01 o 
   2   1  12       43.22       58.74     12.41 o 
   3   1  12       14.81        6.79     14.02 o 
   4   1  12       19.72        9.47     12.18 o 
   5   1  12        1.61       24.08      9.95 o 
 -13   2  12        0.38        7.67      9.39 o 
 -12   2  12        0.00       10.32     10.32 o 
 -11   2  12       12.80       12.57     12.57 o 
 -10   2  12       23.14       38.96     11.34 o 
  -9   2  12        0.02        6.03     13.17 o 
  -8   2  12        2.71       11.00     12.39 o 
  -7   2  12        5.56       16.39     14.25 o 
  -6   2  12       69.54       49.37     15.40 o 
  -5   2  12       75.34       82.59     15.13 o 
  -4   2  12        8.63        0.00     12.86 o 
  -3   2  12       45.40       30.51     12.84 o 
  -2   2  12       17.51       23.52     12.74 o 
  -1   2  12       54.33       75.70     13.86 o 
   0   2  12       66.36       65.09     13.38 o 
   1   2  12       25.63       47.18     12.78 o 
   2   2  12       67.62       84.46     13.71 o 
   3   2  12       54.24       41.58     15.33 o 
   4   2  12        0.07       12.25     12.25 o 
   5   2  12        4.69       12.42     12.42 o 
 -12   3  12       17.63       20.88      9.77 o 
 -11   3  12       23.78        1.17     13.01 o 
 -10   3  12       14.23       24.91     10.86 o 
  -9   3  12        4.14        3.58     12.11 o 
  -8   3  12        0.50       10.42     13.27 o 
  -7   3  12        3.26       20.13     13.48 o 
  -6   3  12       93.53      152.61     17.54 o 
  -5   3  12        8.20       36.13     13.37 o 
  -4   3  12        8.82        4.85     12.76 o 
  -3   3  12       13.19        2.32     12.85 o 
  -2   3  12       27.69       13.64     13.64 o 
  -1   3  12       30.18       22.33     11.85 o 
   0   3  12        0.02       14.80     23.14 o 
   1   3  12       14.15       20.25     13.98 o 
   2   3  12        0.11        6.47     12.53 o 
   3   3  12       24.41       32.93     10.89 o 
   4   3  12        3.80        5.20     11.36 o 
   5   3  12        0.88        3.55     10.23 o 
 -12   4  12        0.09        4.18      8.65 o 
 -11   4  12        4.05        8.91     10.53 o 
 -10   4  12        0.02       10.80     10.80 o 
  -9   4  12        0.97       11.44     11.44 o 
  -8   4  12        8.40        1.37     11.42 o 
  -7   4  12       20.13       25.74     14.55 o 
  -6   4  12       35.89       48.50     16.90 o 
  -5   4  12        0.02        4.19     14.39 o 
  -4   4  12       27.06       26.29     14.26 o 
  -3   4  12        6.86       15.17     15.17 o 
  -2   4  12       26.76       35.11     13.71 o 
  -1   4  12        3.95        9.68     11.47 o 
   0   4  12       10.89       16.96     18.48 o 
   1   4  12        9.20        8.86     13.07 o 
   2   4  12        6.18        6.45     11.17 o 
   3   4  12        4.70       19.24     10.44 o 
   4   4  12        3.31        1.25     11.23 o 
 -12   5  12        2.86        0.00      8.84 o 
 -11   5  12        0.27        5.22      7.87 o 
 -10   5  12        6.02        5.44      8.65 o 
  -9   5  12       32.41       10.59     12.36 o 
  -8   5  12        0.03       13.74     13.74 o 
  -7   5  12       56.14       72.95     15.08 o 
  -6   5  12       30.09       10.29     17.74 o 
  -5   5  12        3.85        8.77     15.90 o 
  -4   5  12      105.55      131.72     17.68 o 
  -3   5  12      121.31      114.03     16.31 o 
  -2   5  12       12.16        3.92     14.26 o 
  -1   5  12      138.84      138.58     15.74 o 
   0   5  12       11.10        3.83      8.82 o 
   1   5  12        0.11        8.78     11.22 o 
   2   5  12       10.45       12.61     11.59 o 
   3   5  12        2.40       16.09     10.69 o 
   4   5  12        7.62        2.40     10.64 o 
 -11   6  12        0.93        8.65      7.77 o 
 -10   6  12        0.04        2.12      9.00 o 
  -9   6  12        7.37        1.17     10.54 o 
  -8   6  12       12.14       12.09     12.09 o 
  -7   6  12       45.10       12.41     16.13 o 
  -6   6  12        0.01        0.60     14.42 o 
  -5   6  12       11.45        6.11     15.45 o 
  -4   6  12        6.31        6.02     16.30 o 
  -3   6  12      151.49      187.35     18.18 o 
  -2   6  12       29.71        1.42     16.08 o 
  -1   6  12        0.52       14.44     12.67 o 
   0   6  12        9.40        8.61      8.35 o 
   1   6  12        1.85       25.16     11.09 o 
   2   6  12        1.70       11.58     11.58 o 
   3   6  12       22.58       22.45     10.57 o 
 -11   7  12        0.04        5.22      6.50 o 
 -10   7  12        2.61        2.76      7.84 o 
  -9   7  12        1.69        1.07      9.72 o 
  -8   7  12        4.07        7.43     11.58 o 
  -7   7  12       23.98       41.37     14.03 o 
  -6   7  12        3.35        7.53     13.59 o 
  -5   7  12        1.18       25.00     14.41 o 
  -4   7  12       32.87        7.82     17.55 o 
  -3   7  12       20.05       13.50     13.17 o 
  -2   7  12       27.22       34.31     14.66 o 
  -1   7  12       31.32       28.58     13.72 o 
   0   7  12        0.64        0.09      7.85 o 
   1   7  12        0.10       11.70     11.70 o 
   2   7  12        0.00       10.81     10.81 o 
   3   7  12        0.06        9.73      9.73 o 
 -10   8  12        0.47        0.86      7.44 o 
  -9   8  12        1.10        3.04      9.61 o 
  -8   8  12       16.34        9.51     11.56 o 
  -7   8  12        5.56       32.38     10.39 o 
  -6   8  12        0.48       13.45     13.45 o 
  -5   8  12        8.25       10.99     16.58 o 
  -4   8  12       17.74        9.49     16.14 o 
  -3   8  12        0.91       15.62     15.62 o 
  -2   8  12        1.90        1.51     12.83 o 
  -1   8  12        0.68        8.32     13.45 o 
   0   8  12        4.79        7.19      8.41 o 
   1   8  12        4.41       12.33     12.33 o 
   2   8  12        3.72       19.25      9.67 o 
  -9   9  12        0.79        3.79      8.89 o 
  -8   9  12        0.65        9.52      9.52 o 
  -7   9  12        6.46       18.04     10.65 o 
  -6   9  12        2.09       10.14     13.48 o 
  -5   9  12        6.13       15.38     13.87 o 
  -4   9  12        4.93        1.55     16.56 o 
  -3   9  12        0.14        3.02     14.04 o 
  -2   9  12        8.47       26.50     12.89 o 
  -1   9  12       35.82       41.32     12.31 o 
   0   9  12        1.36        8.64      8.64 o 
   1   9  12        5.73        5.82     10.19 o 
  -7  10  12       13.44        3.56     10.28 o 
  -6  10  12        0.10        5.36     11.69 o 
  -5  10  12        0.95        8.82     12.30 o 
  -4  10  12       10.46        7.62     13.72 o 
  -3  10  12        3.40       32.80     13.47 o 
  -2  10  12        0.41       11.40     13.06 o 
  -1  10  12        0.14        0.00     11.05 o 
 -12   1  13       15.15       22.43     11.65 o 
 -11   1  13       28.22       29.32     13.39 o 
 -10   1  13       60.76       28.61     15.48 o 
  -9   1  13        3.44        2.65     13.14 o 
  -8   1  13        2.52        2.19     13.63 o 
  -7   1  13        9.65       23.56     12.79 o 
  -6   1  13       24.46       36.24     14.07 o 
  -5   1  13       13.51        2.29     14.32 o 
  -4   1  13        9.72       10.51     11.71 o 
  -3   1  13       10.50       20.68     11.94 o 
  -2   1  13        0.22       12.42     12.42 o 
  -1   1  13       18.25       23.17     11.94 o 
   0   1  13        2.83       19.08      9.09 o 
   1   1  13        8.74       25.95     12.41 o 
   2   1  13        4.05        6.49     13.24 o 
   3   1  13        2.08        6.45     12.04 o 
   4   1  13        4.40       21.82     10.59 o 
 -12   2  13        0.01        2.17      8.78 o 
 -11   2  13       11.69        1.10     11.64 o 
 -10   2  13        2.91        2.36     10.80 o 
  -9   2  13        8.69        1.19     11.50 o 
  -8   2  13        1.41       14.35     14.35 o 
  -7   2  13        6.37        0.00     15.38 o 
  -6   2  13        7.41       13.00     14.46 o 
  -5   2  13       18.83       27.13     11.64 o 
  -4   2  13       46.72       52.79     13.31 o 
  -3   2  13       17.08       12.77     12.77 o 
  -2   2  13       10.37        3.55     12.93 o 
  -1   2  13       22.73       24.08     11.19 o 
   0   2  13       18.33       13.31     17.46 o 
   1   2  13       41.06       40.81     12.74 o 
   2   2  13        1.94        7.72     11.70 o 
   3   2  13        0.63       29.04     11.56 o 
   4   2  13        0.87       11.49     11.49 o 
 -12   3  13        0.05       18.41      8.74 o 
 -11   3  13        2.82       10.23     10.23 o 
 -10   3  13        4.46       13.88      9.88 o 
  -9   3  13        0.10        6.11     11.42 o 
  -8   3  13        6.19        0.00     13.32 o 
  -7   3  13        9.81       30.76     14.77 o 
  -6   3  13       29.58       30.88     15.38 o 
  -5   3  13        0.00       12.90     12.90 o 
  -4   3  13        7.87        4.86     13.83 o 
  -3   3  13        0.69       10.56     12.28 o 
  -2   3  13       36.63       18.94     13.33 o 
  -1   3  13       40.43       22.80     12.58 o 
   0   3  13        4.27       12.90      8.27 o 
   1   3  13        8.25       12.92     12.92 o 
   2   3  13       11.48       35.12     11.71 o 
   3   3  13       12.33       19.58     11.82 o 
 -12   4  13        0.07        5.73      7.58 o 
 -11   4  13        5.37       22.96      9.28 o 
 -10   4  13        0.11       11.16     11.16 o 
  -9   4  13        0.72       18.32     11.01 o 
  -8   4  13        0.51        6.70     12.23 o 
  -7   4  13       23.10       20.25     14.98 o 
  -6   4  13       12.15        5.92     16.02 o 
  -5   4  13      150.23      120.65     14.83 o 
  -4   4  13       37.93       34.05     15.09 o 
  -3   4  13       38.61       53.54     14.08 o 
  -2   4  13       60.35       60.96     13.48 o 
  -1   4  13        0.09       13.01     13.01 o 
   0   4  13       29.62       45.31      8.50 o 
   1   4  13       11.19       25.82     13.22 o 
   2   4  13       11.58       30.54     10.72 o 
   3   4  13        8.84        2.32     10.33 o 
 -11   5  13        0.58        0.97      8.34 o 
 -10   5  13        6.76       22.36     10.01 o 
  -9   5  13        1.28       10.78     10.78 o 
  -8   5  13       61.31       37.98     13.85 o 
  -7   5  13        5.48       15.04     15.04 o 
  -6   5  13        3.58        0.00     13.51 o 
  -5   5  13        9.14       38.74     15.46 o 
  -4   5  13        0.55       13.66     13.66 o 
  -3   5  13      121.90      106.12     16.51 o 
  -2   5  13       44.00       16.62     13.53 o 
  -1   5  13        0.60       22.37     11.33 o 
   0   5  13        2.46        6.14      7.71 o 
   1   5  13        2.52        9.69     11.82 o 
   2   5  13        3.19       17.61     10.34 o 
   3   5  13        1.43       14.43     10.65 o 
 -11   6  13        2.75        8.25      8.25 o 
 -10   6  13        0.08        4.98      8.76 o 
  -9   6  13        6.77       19.26      9.90 o 
  -8   6  13        0.03        2.60     11.96 o 
  -7   6  13        2.49       13.40     13.40 o 
  -6   6  13        5.55       23.09     14.51 o 
  -5   6  13       15.22       10.73     15.10 o 
  -4   6  13        1.64       13.87     13.87 o 
  -3   6  13        7.27        8.45     13.59 o 
  -2   6  13        9.85        9.25     12.61 o 
  -1   6  13        0.55        2.60     11.97 o 
   0   6  13        2.95       14.04      7.72 o 
   1   6  13        0.90       11.87     11.87 o 
   2   6  13        0.13       11.40     11.40 o 
 -10   7  13        5.06        1.87      8.54 o 
  -9   7  13        8.20       11.12     11.12 o 
  -8   7  13       12.19       18.70     11.98 o 
  -7   7  13        5.07        4.22     11.95 o 
  -6   7  13        1.36        0.00     12.96 o 
  -5   7  13       20.12       25.04     14.38 o 
  -4   7  13        6.90       15.46     15.46 o 
  -3   7  13       89.05       56.54     15.43 o 
  -2   7  13       14.57       13.70     13.70 o 
  -1   7  13        0.21       12.79     11.79 o 
   0   7  13        0.08       10.36      7.70 o 
   1   7  13        0.03        1.13     10.35 o 
  -9   8  13        0.05       10.94      8.84 o 
  -8   8  13        0.04       11.43     11.43 o 
  -7   8  13        1.50        4.10     13.47 o 
  -6   8  13        4.50       16.44     13.99 o 
  -5   8  13        0.06       18.64     13.93 o 
  -4   8  13        5.70       26.23     14.09 o 
  -3   8  13        0.09       14.33     14.33 o 
  -2   8  13        0.83       10.97     13.33 o 
  -1   8  13        0.13        8.98     12.29 o 
   0   8  13        5.22        7.16      7.37 o 
  -7   9  13        2.32        2.60     11.55 o 
  -6   9  13        0.68        1.42     11.48 o 
  -5   9  13        0.87        4.53     14.15 o 
  -4   9  13       22.70       40.57     12.24 o 
  -3   9  13       28.12        8.65     12.32 o 
  -2   9  13        1.03        5.42     12.16 o 
  -1   9  13        4.47        4.95      9.59 o 
 -12   0  14        5.95       15.12     11.67 o 
 -11   0  14       20.64       17.92     14.02 o 
 -10   0  14       23.21       20.00     14.05 o 
  -9   0  14       13.52        8.89     14.32 o 
  -8   0  14        4.44       29.67     15.40 o 
  -7   0  14        6.97        7.91     14.91 o 
  -6   0  14       23.25       27.59     14.44 o 
  -5   0  14        3.26        8.55     13.25 o 
  -4   0  14        2.15        2.41     12.99 o 
  -3   0  14       44.04       51.25     13.72 o 
  -2   0  14        0.31        7.47     12.59 o 
  -1   0  14        4.01        8.80     11.78 o 
   0   0  14        0.99        7.59      9.20 o 
   1   0  14        1.12        2.48     12.12 o 
   2   0  14       14.77       28.29     10.57 o 
 -12   1  14       11.83       13.25     10.23 o 
 -11   1  14        1.84        1.67     10.64 o 
 -10   1  14        5.70       29.46     12.44 o 
  -9   1  14        2.48       17.28     14.13 o 
  -8   1  14        9.86       10.04     12.89 o 
  -7   1  14       13.94       13.44     13.44 o 
  -6   1  14       39.18       41.02     14.28 o 
  -5   1  14       14.03       23.97     12.18 o 
  -4   1  14        2.96        4.54     11.75 o 
  -3   1  14        0.11        7.11     12.59 o 
  -2   1  14       14.80       13.48     13.48 o 
  -1   1  14       14.81        8.55     11.83 o 
   0   1  14       12.04        8.08      8.74 o 
   1   1  14       16.02        7.50     10.89 o 
   2   1  14        3.99       12.03     12.03 o 
 -12   2  14       12.82        4.91      9.22 o 
 -11   2  14       21.60        2.14     10.31 o 
 -10   2  14        0.07       17.68      9.44 o 
  -9   2  14        4.55       36.11     11.69 o 
  -8   2  14        0.03        1.41     13.91 o 
  -7   2  14       17.28       19.27     13.52 o 
  -6   2  14       20.85        4.53     12.69 o 
  -5   2  14        1.55        0.00     12.65 o 
  -4   2  14        2.10       11.40     11.14 o 
  -3   2  14        6.03        4.54     12.71 o 
  -2   2  14       20.88        5.93     12.13 o 
  -1   2  14        6.43       10.81     11.19 o 
   0   2  14        0.38       20.95     24.29 o 
   1   2  14        6.06       10.88     12.05 o 
   2   2  14        1.51       21.29     10.87 o 
 -11   3  14        0.53        2.06      8.71 o 
 -10   3  14        3.26       12.23     10.30 o 
  -9   3  14       28.23       30.41     12.44 o 
  -8   3  14       21.50        6.91     14.41 o 
  -7   3  14       14.72       37.97     13.50 o 
  -6   3  14       17.29       14.02     14.02 o 
  -5   3  14       21.04       28.01     14.21 o 
  -4   3  14        3.73       12.77     12.77 o 
  -3   3  14        1.04        8.11     12.73 o 
  -2   3  14       28.98       37.44     12.60 o 
  -1   3  14       21.84       38.99     11.56 o 
   0   3  14       11.23       15.69      7.80 o 
   1   3  14        0.58        3.57     10.84 o 
   2   3  14        8.66        6.84     11.03 o 
 -11   4  14        3.19        9.64      8.44 o 
 -10   4  14       23.12       14.12     11.17 o 
  -9   4  14        7.07       13.41     13.05 o 
  -8   4  14       17.32       13.63     13.35 o 
  -7   4  14       25.49       49.50     14.39 o 
  -6   4  14        0.00       15.04     15.04 o 
  -5   4  14        0.33       14.48     14.48 o 
  -4   4  14       65.83       29.00     14.91 o 
  -3   4  14       82.93       48.40     16.74 o 
  -2   4  14        4.44        7.09     12.92 o 
  -1   4  14        2.34        2.42     10.36 o 
   0   4  14        6.48        0.92     15.16 o 
   1   4  14        3.18       10.23     10.65 o 
   2   4  14       33.03       36.05     10.40 o 
 -10   5  14        0.00        0.47      7.99 o 
  -9   5  14        1.16       15.20     11.21 o 
  -8   5  14        0.16       22.67     10.95 o 
  -7   5  14        7.10       19.37     13.32 o 
  -6   5  14        1.92       22.76     12.25 o 
  -5   5  14       24.98        8.60     15.83 o 
  -4   5  14        0.06       22.92     13.22 o 
  -3   5  14        6.93       15.19     11.92 o 
  -2   5  14        4.09       21.95     10.18 o 
  -1   5  14        1.37       11.73     11.40 o 
   0   5  14        0.42       11.07     15.44 o 
   1   5  14        0.00       10.42     10.42 o 
 -10   6  14        0.20        7.53      8.27 o 
  -9   6  14        0.39       10.05     10.05 o 
  -8   6  14        2.71        2.58     12.54 o 
  -7   6  14        1.61       13.12     13.12 o 
  -6   6  14        1.17        3.04     13.21 o 
  -5   6  14        7.66       13.45     13.61 o 
  -4   6  14        0.03       13.51     13.51 o 
  -3   6  14        1.60        9.25     11.72 o 
  -2   6  14       13.70        0.00     11.64 o 
  -1   6  14        3.41        0.00      9.81 o 
   0   6  14        1.68        2.93      7.49 o 
  -9   7  14        0.23        9.90      9.90 o 
  -8   7  14        2.79        4.93     10.54 o 
  -7   7  14        1.97       24.09     12.51 o 
  -6   7  14        1.16        9.00     11.57 o 
  -5   7  14        1.12        3.02     13.35 o 
  -4   7  14        0.09       21.48     14.23 o 
  -3   7  14        0.06       13.29     13.29 o 
  -2   7  14        0.27       12.79     12.79 o 
  -1   7  14        6.56       23.17      9.35 o 
  -7   8  14        0.21       18.67     11.35 o 
  -6   8  14        1.47       20.33     13.17 o 
  -5   8  14        4.07       14.26     14.26 o 
  -4   8  14       15.06       26.99     13.36 o 
  -3   8  14        0.05       11.91     10.84 o 
  -2   8  14        0.12        2.48     10.97 o 
 -11   1  15        9.20       14.95     10.99 o 
 -10   1  15        3.79       12.66     12.66 o 
  -9   1  15        0.33       24.23     13.88 o 
  -8   1  15        0.83       12.67     12.67 o 
  -7   1  15        0.33        1.16     11.82 o 
  -6   1  15        7.66       27.92     10.55 o 
  -5   1  15        1.77       20.17     11.39 o 
  -4   1  15        7.09       11.33     11.09 o 
  -3   1  15        0.41        5.70     11.17 o 
  -2   1  15        2.06       11.58     10.89 o 
  -1   1  15        2.44        9.30     11.57 o 
   0   1  15        5.36        4.73     18.46 o 
   1   1  15        0.12        8.92     10.90 o 
 -11   2  15        1.07        0.00      9.11 o 
 -10   2  15       11.80       17.89     10.63 o 
  -9   2  15       16.71       14.86     14.86 o 
  -8   2  15        1.40       10.57     12.69 o 
  -7   2  15       21.24        3.28     12.10 o 
  -6   2  15        0.89        3.29     11.12 o 
  -5   2  15       38.79        8.81     13.38 o 
  -4   2  15       22.45       18.83     11.13 o 
  -3   2  15        3.72        8.92     11.55 o 
  -2   2  15       23.22        6.76     10.81 o 
  -1   2  15        0.27        6.77     11.13 o 
   0   2  15       11.98        4.85     15.10 o 
   1   2  15        1.39       25.97      9.32 o 
 -10   3  15        1.98        0.00     10.58 o 
  -9   3  15       11.95       16.91     11.65 o 
  -8   3  15       10.69       15.90     15.20 o 
  -7   3  15        4.01       19.87     11.92 o 
  -6   3  15       28.95        7.25     13.87 o 
  -5   3  15       15.94       12.21     12.21 o 
  -4   3  15        7.51        7.89     11.20 o 
  -3   3  15       52.22       56.78     12.40 o 
  -2   3  15       30.10       45.58     12.18 o 
  -1   3  15        0.00       10.77     10.77 o 
   0   3  15       10.56        1.60      7.58 o 
 -10   4  15       11.08       18.65     10.79 o 
  -9   4  15        0.03       12.88     11.04 o 
  -8   4  15        1.34       22.36     13.84 o 
  -7   4  15        0.75       12.92     13.21 o 
  -6   4  15        0.34        3.98     13.16 o 
  -5   4  15       22.82       13.60     12.61 o 
  -4   4  15       19.55       30.51     11.76 o 
  -3   4  15        2.38       11.18     11.18 o 
  -2   4  15        1.03        6.65      9.81 o 
  -1   4  15        1.40        7.58     11.07 o 
   0   4  15       12.90       11.34     17.79 o 
  -9   5  15        0.51       11.09     11.09 o 
  -8   5  15        2.27       12.38     12.38 o 
  -7   5  15        1.73       18.91     13.43 o 
  -6   5  15        1.49       15.33     15.33 o 
  -5   5  15        5.42       14.52     12.99 o 
  -4   5  15        0.15       13.58     13.58 o 
  -3   5  15        3.26       17.45     10.97 o 
  -2   5  15        0.11        7.75     10.21 o 
  -1   5  15        8.49        6.33     10.58 o 
  -8   6  15        1.93       11.93     11.93 o 
  -7   6  15        0.08        5.67     12.76 o 
  -6   6  15        0.11        1.46     13.45 o 
  -5   6  15       15.10       20.45     11.99 o 
  -4   6  15        0.85        1.67     10.99 o 
  -3   6  15       10.91        9.44     10.72 o 
  -2   6  15        0.22        1.08     10.55 o 
  -7   7  15        5.40        6.71     13.17 o 
  -6   7  15        2.19       12.59     13.22 o 
  -5   7  15        3.59       13.49     13.49 o 
  -4   7  15        8.97       12.81     12.81 o 
  -3   7  15        2.66       11.45     11.45 o 
 -10   0  16        1.81       10.73     10.73 o 
  -9   0  16        7.89       15.81     15.81 o 
  -8   0  16        1.77        9.92     13.27 o 
  -7   0  16       63.19       41.07     13.58 o 
  -6   0  16        1.24       11.42     12.75 o 
  -5   0  16        6.86       12.94     12.94 o 
  -4   0  16        2.29        4.54     11.67 o 
  -3   0  16       12.34        4.44     11.40 o 
  -2   0  16        5.80       11.07     11.07 o 
  -1   0  16        0.26       10.15     10.15 o 
 -10   1  16        2.21        6.21     10.44 o 
  -9   1  16        3.01        1.11     11.54 o 
  -8   1  16       21.34       27.29     11.54 o 
  -7   1  16        2.70       11.42     11.42 o 
  -6   1  16        5.07       16.76     10.30 o 
  -5   1  16        0.01       12.14     12.14 o 
  -4   1  16        0.57       12.13     12.13 o 
  -3   1  16        1.10        2.11     10.46 o 
  -2   1  16        1.42        6.43      9.84 o 
  -1   1  16        0.46        2.12     10.16 o 
  -9   2  16       11.72       11.59     11.59 o 
  -8   2  16        2.45       10.24     10.24 o 
  -7   2  16       23.00        5.02     11.46 o 
  -6   2  16        2.06        0.00     10.41 o 
  -5   2  16       10.10        6.14     10.62 o 
  -4   2  16       27.83       13.34     11.98 o 
  -3   2  16       13.47        4.13     10.86 o 
  -2   2  16        2.47       11.27     11.27 o 
  -1   2  16        0.01        2.03     10.23 o 
  -9   3  16        5.68       11.76     11.76 o 
  -8   3  16        1.89       21.29     12.76 o 
  -7   3  16        0.00       12.10     12.10 o 
  -6   3  16       12.27        5.32     10.53 o 
  -5   3  16        0.02        1.08     10.53 o 
  -4   3  16       35.40       31.73     11.72 o 
  -3   3  16        5.19        5.10     10.01 o 
  -2   3  16       19.32       16.98      9.78 o 
  -8   4  16        0.97       10.55     12.32 o 
  -7   4  16        5.57        2.53     12.16 o 
  -6   4  16        0.49       11.46     11.46 o 
  -5   4  16        0.51       25.17     10.23 o 
  -4   4  16        0.22       10.82     10.82 o 
  -3   4  16       14.34        3.05     10.70 o 
  -2   4  16        3.17        3.90      9.91 o 
  -7   5  16        0.03       17.00     11.71 o 
  -6   5  16        0.01        6.15     11.86 o 
  -5   5  16        0.76        0.00     10.40 o 
  -4   5  16        1.10       10.37     10.37 o 
  -7   1  17        0.00        3.73      9.72 o 
  -6   1  17        0.00        5.62     10.74 o 
  -5   1  17        0.95        0.92      9.64 o 
  -4   1  17        0.02       10.86     10.86 o 
  -7   2  17        0.02        1.75      8.92 o 
  -6   2  17       14.58        4.44      9.75 o 
  -5   2  17       17.39       16.20      9.59 o 
                                                 
